# Supplementary material for: Authoritarianism in youth social life: systematic literature review (2015–2025)
Source: Front Psychol. 2026 May 22;17:1794108. doi: 10.3389/fpsyg.2026.1794108 (PMC13238435; doi:10.3389/fpsyg.2026.1794108)
Supplement: Supplementary file 1 [file Data_Sheet_1.xlsx]

## Sheet: Data Extraction Database
Authors	Title	Year	Source title	DOI	Link	Affiliations	Publisher	Language of Original Document	Document Type	Open Access	Source	Index Keywords2	Abstract
Uhl, A.; Porębski, A.; Ilczuk, E.	Disparity Between Punitive Attitudes Toward Stranger Rape and Partner Rape: Evidence From Cross-National Survey Data	2025	Journal of Interpersonal Violence	10.1177/08862605241307618	https://www.scopus.com/inward/record.uri?eid=2-s2.0-85213573611&doi=10.1177%2F08862605241307618&partnerID=40&md5=4d9a82827b835faadee8517af4636571	University of Cambridge, Cambridge, Cambridgeshire, United Kingdom; Uniwersytet Jagielloński, Krakow, Małopolska, Poland	SAGE Publications Inc.	English	Article	All Open Access; Green Accepted Open Access; Green Open Access; Hybrid Gold Open Access	Scopus	adolescent; adult; aged; article; attitude; Austria; child; epidemiology; female; Germany; human; Hungary; male; offender; Poland; public opinion; punishment; rape; secondary analysis; sexual abuse; sexual violence; Slovakia; social dominance; wing; middle aged; partner violence; psychology; questionnaire; sexuality; young adult; Adolescent; Adult; Attitude; Female; Humans; Intimate Partner Viole…	While legally the same, acts of sexual abuse within and outside intimate relationships are not seen as equal by the public, and this distinction might also be reflected in preferred criminal punishment; some people might deem partner rape as deserving less harsh punishment than the rape of a stranger. Our secondary analysis examines differential punitiveness toward these two types of rape among t…
Hsu, H.-Y.; Wang, T.; Feng, X.-Y.	Revisiting the “Lethal Union”: The Role of RWA and SDO in the Chinese Public's Reactions to the Israeli–Palestinian Conflict	2025	International Journal of Psychology	10.1002/ijop.70125	https://www.scopus.com/inward/record.uri?eid=2-s2.0-105020771421&doi=10.1002%2Fijop.70125&partnerID=40&md5=285ee7386f29aee8642941b4bc5e7835	School of Social Development, East China University of Political Science and Law, Shanghai, China; Department of History, Manchester Metropolitan University, Manchester, Greater Manchester, United Kingdom	John Wiley and Sons Inc	English	Article	All Open Access; Bronze Open Access	Scopus	adult; article; China; Chinese; conflict; cross-sectional study; human; intergroup bias; Israeli; male; Muslim; Palestinian; prejudice; questionnaire; responsibility; social dominance; war; wing; Arab; attitude; authority; East Asian; ethnology; female; Israel; middle aged; politics; psychology; public opinion; warfare; young adult; Adult; Arabs; Armed Conflicts; Attitude; Authoritarianism; Chine…	Most political psychology theories demonstrate that Right-Wing Authoritarianism (RWA) and Social Dominance Orientation (SDO), as two fundamental ideological beliefs, are both positively related to individuals' militant and hostile attitudes. Meanwhile, macro-level political contexts also influence the functions of these ideological beliefs. In this article, we argue that China's state-sanctioned …
Hadarics, M.	Democratic Backsliding Based on Illusions: Authoritarians' Biased Perception of Media Freedom Contributes to Their Political Support	2025	International Journal of Psychology	10.1002/ijop.70126	https://www.scopus.com/inward/record.uri?eid=2-s2.0-105019941357&doi=10.1002%2Fijop.70126&partnerID=40&md5=d314a8e1f6667fd05bf2aec5f91983f0	Eötvös Loránd Tudományegyetem, Budapest, Hungary	John Wiley and Sons Inc	English	Article	All Open Access; Green Accepted Open Access; Green Open Access; Hybrid Gold Open Access	Scopus	adult; authority; democracy; Europe; female; freedom; human; illusion; male; mass medium; middle aged; perception; politics; psychology; public opinion; trust; young adult; Adult; Authoritarianism; Democracy; Female; Freedom; Humans; Illusions; Male; Mass Media; Middle Aged; Politics; Public Opinion; Social Perception; Trust; Young Adult	Authoritarianism plays a pivotal role in shaping anti-democratic preferences, including support for institutional restrictions on free speech. In this study, we present empirical evidence that authoritarianism undermines public discourse not only through such antidemocratic views but also by fostering ignorance regarding problems with freedom of speech. The study aims to demonstrate that authorit…
Weber, L.M.; Bauer, L.; Führer, A.	Hierarchy hurts: a comparative cross-sectional analysis of empathy and its determinants in medical, midwifery, and nursing students	2025	BMC Medical Education	10.1186/s12909-025-07683-w	https://www.scopus.com/inward/record.uri?eid=2-s2.0-105011295789&doi=10.1186%2Fs12909-025-07683-w&partnerID=40&md5=e594b479f3aa286cd73206b7b2bbd78a	Institute for Medical Epidemiology, Martin-Luther-Universität Halle-Wittenberg, Halle, Sachsen-Anhalt, Germany	BioMed Central Ltd	English	Article	All Open Access; Gold Open Access; Green Accepted Open Access; Green Open Access	Scopus	adult; article; cross-sectional study; empathy; human; human experiment; medical student; midwife; midwifery student; normal human; nursing student; personality; pharmacoeconomics; young adult	Background: Empathy plays a crucial role in healthcare, affecting both patient outcomes and provider well-being. Despite its importance, the adaptive nature of empathy remains not fully understood, making it challenging for educational institutions to effectively teach it. This study addresses this gap by investigating two key questions: What is the relationship between social dominance orientati…
Gvirtz, A.; Kotzur, P.F.; Stewart, A.L.; Pratto, F.	Remorse for discrimination: The role of group dominance in judging hate crimes against subordinate group members	2025	British Journal of Social Psychology	10.1111/bjso.70008	https://www.scopus.com/inward/record.uri?eid=2-s2.0-105015189314&doi=10.1111%2Fbjso.70008&partnerID=40&md5=f797f204103a0dfae38e8000e85c9d55	King’s Business School, London, United Kingdom; Department of Psychology, Durham University, Durham, County Durham, United Kingdom; Hiatt School of Psychology, Clark University, Worcester, MA, United States; Department of Psychological Sciences, University of Connecticut, Storrs, CT, United States	John Wiley and Sons Ltd	English	Article	All Open Access; Green Accepted Open Access; Green Open Access; Hybrid Gold Open Access	Scopus	adult; female; group process; hate; human; male; middle aged; perception; psychology; punishment; social discrimination; social dominance; United States; young adult; Adult; Female; Group Processes; Hate; Humans; Male; Middle Aged; Punishment; Social Discrimination; Social Dominance; Social Perception; Young Adult	Power, especially in the court system, is a potent determinant of intergroup relationships. Blind justice being only an ideal, public opinion can influence whether harm to low power groups is considered criminal and should be prosecuted. Our experiments investigated the impact of social dominance orientation (SDO) on the perceived appropriateness of punishment for harm to subordinate group member…
Agudelo Hernández, F.; Vélez-Botero, H.; Guapacha-Montoya, M.	Human rights engagement, stigma and attitudes towards mental health among Colombian social work and medical students	2025	Advances in Health Sciences Education	10.1007/s10459-024-10377-5	https://www.scopus.com/inward/record.uri?eid=2-s2.0-85208233434&doi=10.1007%2Fs10459-024-10377-5&partnerID=40&md5=57ab17e37a70714279ad8d158b9e66fb	Universidad de Manizales, Manizales, Caldas, Colombia; Universidad Nacional de Colombia, Bogota, Colombia; Universidad de Caldas, Manizales, Caldas, Colombia	Springer Science and Business Media B.V.	English	Article	All Open Access; Hybrid Gold Open Access	Scopus	adult; Colombia; cross-sectional study; education; female; health personnel attitude; human; human rights; male; medical student; mental disease; mental health; psychology; questionnaire; social stigma; social work; young adult; Adult; Attitude of Health Personnel; Cross-Sectional Studies; Female; Human Rights; Humans; Male; Mental Disorders; Mental Health; Social Stigma; Social Work; Students, M…	Human rights training in mental health professions is essential to reduce stigma and facilitate recovery processes. The aim of this study was to understand the relationship between engagement to human rights and stigma towards people with mental disorders, as well as attitudes towards mental illness in medical and social work students of a Latin American context. An analytical, cross-sectional st…
Raymond, G.V.	Authoritarian Securitisation and Moral Panic: The Discourse and Role of the Senate in the 2023 Thai Election	2025	Journal of Current Southeast Asian Affairs	10.1177/18681034251320658	https://www.scopus.com/inward/record.uri?eid=2-s2.0-105000182955&doi=10.1177%2F18681034251320658&partnerID=40&md5=67911c63d62c35b6e8306327f7d072b5	Strategic and Defence Studies Centre, The Australian National University, Canberra, ACT, Australia	SAGE Publications Inc.	English	Article	All Open Access; Gold Open Access; Green Accepted Open Access; Green Open Access	Scopus		In Thailand's 2023 election, an appointed Senate controlled who became prime minister. To better understand the thinking of key actors in this critical moment, this paper examines the discourse of senators who publicly commented prior to the 13 July joint sitting of the Thai parliament, where election-winning candidate Pita Limcharoenrat was blocked. This paper argues that the two predominant nar…
Karasavva, V.; Stewart, J.; Reynolds, J.; Forth, A.	The Aggrieved Entitlement Scale: A New Measure for an Old Problem	2025	Journal of Interpersonal Violence	10.1177/08862605241280973	https://www.scopus.com/inward/record.uri?eid=2-s2.0-85205952433&doi=10.1177%2F08862605241280973&partnerID=40&md5=614a70f9b0cbbe0ef8212f26465cc9dc	The University of British Columbia, Vancouver, BC, Canada; The University of British Columbia, Vancouver, BC, Canada; Memorial University of Newfoundland, St John's, NL, Canada; Carleton University, Ottawa, ON, Canada	SAGE Publications Inc.	English	Article	All Open Access; Green Accepted Open Access; Green Open Access	Scopus	adult; article; Caucasian; defensiveness; ethnic group; fear; female; feminism; heterosexuality; honesty; hostility; human; love; male; minority group; personality; racism; sexism; sexual and gender minority; transphobia; validity; violence; xenophobia; adolescent; middle aged; psychology; questionnaire; young adult; Adolescent; Adult; Female; Hostility; Humans; Male; Middle Aged; Minority Groups…	Aggrieved entitlement (AE) refers to the defensiveness and hostility majority-group members feel toward the outgroup in response to a perceived threat of lost privileges. Over the last couple of years, AE has garnered a great deal of attention in the media as well as in the empirical literature because of its connection with extremism and violence against minority groups. Yet, to date, research q…
Norambuena-Paredes, I.; Polanco-Levican, K.; Troncoso-Tejada, G.; Davinson-Pacheco, G.; Tereucán-Angulo, J.; Gálvez-Nieto, J.L.; Sepúlveda-Maldonado, J.; Tavera-Cuellar, C.; Carretto de Castro, A.B.; Trizano-Hermosilla, Í.	Psychometric Properties of the Authoritarian Attitude Scale in a Sample of Chilean Adolescent Students	2025	Behavioral Sciences	10.3390/bs15060756	https://www.scopus.com/inward/record.uri?eid=2-s2.0-105009297917&doi=10.3390%2Fbs15060756&partnerID=40&md5=51c1ed7c21f6a531119b5b8fd68d7e29	Department of Social Work, Universidad de la Frontera, Temuco, AR, Chile; Universidad de la Frontera, Temuco, AR, Chile; Faculty of Education, Universidad Autónoma de Chile, Temuco, AR, Chile; Department of Education, Universidad de la Frontera, Temuco, AR, Chile; Department of Psychology, Universidad de la Frontera, Temuco, AR, Chile; Facultad de Administración de Empresas, Universidad Santo Tom…	Multidisciplinary Digital Publishing Institute (MDPI)	English	Article	All Open Access; Gold Open Access; Green Accepted Open Access; Green Open Access	Scopus		This study aims to evaluate the psychometric properties of the Authoritarian Attitude Scale in a sample of high school students from Chile. A total of 775 students (46.5% men; 53.5% women), with an average age of 15.99 years (Sd = 1.32), participated through non-probabilistic convenience sampling in 11 schools. Confirmatory factor analysis supported a three-factor structure with correlated factor…
Taşdemir, N.	Young university students’ cultural values, filial obligation norms, and ageism toward older people	2025	Analyses of Social Issues and Public Policy	10.1111/asap.12438	https://www.scopus.com/inward/record.uri?eid=2-s2.0-85210098602&doi=10.1111%2Fasap.12438&partnerID=40&md5=a2c9815f0e7e46daaeee717bce19ee8c	Department of Psychology, Anadolu Üniversitesi, Eskisehir, Eskisehir, Turkey	John Wiley and Sons Inc	English	Article	All Open Access; Hybrid Gold Open Access	Scopus	ageism; authoritarianism; autonomy; elderly population; perception; regression analysis; student; Turkey	The present study examined Turkish young university students’ cultural values and filial obligation norms in association with their ageism toward older people. Participants (N = 369) completed scales measuring relatedness and autonomy values, filial obligation norms, prescriptive intergenerational-tension ageism, ambivalent ageism, warmth and competence stereotypes toward older people, and freque…
Dhëmbo, E.; Sako, M.	Engaging the Future of Minorities: Political Participation and (Dis)engagement of Roma Minority Youths in Albania	2025	Politics and Policy	10.1111/polp.70025	https://www.scopus.com/inward/record.uri?eid=2-s2.0-105002479248&doi=10.1111%2Fpolp.70025&partnerID=40&md5=2bde073504557a21ff63996784f68598	Department of Social Work and Social Policy, University of Tirana, Tirana, Tirana, Albania; Department of Political Science, University of Tirana, Tirana, Tirana, Albania	John Wiley and Sons Inc	English	Article	All Open Access; Bronze Open Access	Scopus		Levels of political participation among marginalized groups are essential indicators of the health of a democratic, just, and inclusive society. This study examines the youth of the Roma minority in Albania, investigating perceptions and attitudes regarding their political (dis)engagement and participation, as well as issues of intersectionality in shaping respective patterns. Utilizing a mixed m…
Pirzada, S.; Valadez, E.A.	Sex Differences in the Associations Among Parenting, Socioeconomic Status, and Error Monitoring Among Adolescents	2025	Developmental Psychobiology	10.1002/dev.70023	https://www.scopus.com/inward/record.uri?eid=2-s2.0-85218480402&doi=10.1002%2Fdev.70023&partnerID=40&md5=5e4ec70301cbd013a1145cae2b1add56	Department of Human Development and Quantitative Methodology, University of Maryland, College Park, College Park, MD, United States; Department of Psychology, University of Southern California, Los Angeles, CA, United States	John Wiley and Sons Inc	English	Article	All Open Access; Green Accepted Open Access; Green Open Access; Hybrid Gold Open Access	Scopus	adolescent; attitude; authority; child parent relation; educational status; electroencephalography; evoked response; executive function; female; human; longitudinal study; male; physiology; sex factor; sexual characteristics; social class; social status; Adolescent; Authoritarianism; Educational Status; Electroencephalography; Evoked Potentials; Executive Function; Female; Humans; Longitudinal St…	The error-related negativity (ERN) is a frontocentral deflection in the human EEG that is sensitive to error commission. Past research indicates that the ERN is modulated by individual differences in socioeconomic status (SES) and parenting style; however, there is limited research examining sex-differences in how these factors influence the ERN. The present study aimed to elucidate the relations…
Majtényi, B.; Ryder, A.	Hungarian Academia in a Deep State	2025	European Review	10.1017/S106279872500016X	https://www.scopus.com/inward/record.uri?eid=2-s2.0-105005175342&doi=10.1017%2FS106279872500016X&partnerID=40&md5=a9f5687be2e3c5b7d342ac8b0829509f	Eötvös Loránd Tudományegyetem, Budapest, Hungary	Cambridge University Press	English	Article	All Open Access; Hybrid Gold Open Access	Scopus	authoritarianism; centralization; higher education; marketing; political repression; populism; state role; young population; Hungary	Authoritarian populism can be defined by anti-establishment attitudes, exclusionary identity politics and anti-pluralism. It denies and derides diverging opinions. Authoritarian populism rejects the legitimacy of opponents, both political and academic, and is susceptible to post-truth politics often steered by tropes and conspiracy theories. It poses a real danger to academic freedom and scientif…
Farkhari, F.; Scharbert, J.; Kroencke, L.; Schwarzer, C.; Koch, J.F.; van Zalk, M.H.W.; Schlipphak, B.; Back, M.D.	Right-wing authoritarianism and perceptions that minoritized groups pose a threat: The moderating roles of individual- and country-level religiosity and marginalization	2025	British Journal of Social Psychology	10.1111/bjso.12830	https://www.scopus.com/inward/record.uri?eid=2-s2.0-85215523025&doi=10.1111%2Fbjso.12830&partnerID=40&md5=4d9ff2ad7ff907136b060cae88470146	University of Münster, Munster, Nordrhein-Westfalen, Germany; Universität Bonn, Bonn, Nordrhein-Westfalen, Germany; Osnabrück University, Osnabruck, Niedersachsen, Germany; University of Münster, Munster, Nordrhein-Westfalen, Germany	John Wiley and Sons Ltd	English	Article	All Open Access; Green Final Open Access; Green Open Access; Hybrid Gold Open Access	Scopus	article; attitude; B wave; controlled study; cross-sectional study; diagnosis; Europe; female; Germany; human; ideology; immigrant; longitudinal study; male; perception; refugee; religiosity; social psychology; wing; adolescent; adult; authority; middle aged; psychology; social exclusion; young adult; Adolescent; Adult; Authoritarianism; Cross-Sectional Studies; Female; Humans; Male; Middle Aged;…	Right-wing authoritarianism (RWA) refers to an adherence to conventional values and authorities with the power to penalize groups that are perceived to challenge the cohesion of ingroup norms. Correspondingly, RWA has repeatedly been linked to negative perceptions of minoritized groups, such as refugees or religious minorities. To investigate whether and how sociocultural factors add to and moder…
Barends, A.J.; de Vries, R.E.	Developing and Improving Personality Inventories Using Generative Artificial Intelligence: The Psychometric Properties of a Short HEXACO Scale Developed Using ChatGPT 4.0	2025	Journal of Personality Assessment	10.1080/00223891.2024.2444454	https://www.scopus.com/inward/record.uri?eid=2-s2.0-85213723211&doi=10.1080%2F00223891.2024.2444454&partnerID=40&md5=15271df9c5d5d93f92af44bc50e9750c	Universiteit Leiden, Leiden, Zuid-Holland, Netherlands; Department of Experimental and Applied Psychology, Vrije Universiteit Amsterdam, Amsterdam, Noord-Holland, Netherlands	Routledge	English	Article	All Open Access; Green Accepted Open Access; Green Open Access; Hybrid Gold Open Access	Scopus	adolescent; adult; artificial intelligence; female; generative artificial intelligence; human; male; middle aged; personality; personality assessment; psychometry; questionnaire; reproducibility; young adult; Adolescent; Adult; Artificial Intelligence; Female; Generative Artificial Intelligence; Humans; Male; Middle Aged; Personality; Personality Inventory; Psychometrics; Reproducibility of Resul…	In the current study, we investigated the utility of generative AI for survey development and improvement. To do so, we generated a 24-item HEXACO personality inventory using ChatGPT 4.0, the ChatGPT HEXACO inventory (CHI), and investigated whether ChatGPT could modify the CHI to either improve its internal consistency or its content validity. Additionally, we compared the psychometric properties…
Pinquart, M.; Lauk, J.	Associations of parenting styles with substance use in the offspring—A systematic review and meta-analysis	2025	Drug and Alcohol Review	10.1111/dar.13961	https://www.scopus.com/inward/record.uri?eid=2-s2.0-85206210316&doi=10.1111%2Fdar.13961&partnerID=40&md5=299e6501d4acd29b2c6a160f1b86a3a0	Department of Psychology, Philipps-Universität Marburg, Marburg, Hessen, Germany	John Wiley and Sons Inc	English	Review	All Open Access; Green Accepted Open Access; Green Open Access; Hybrid Gold Open Access	Scopus	authority; child; child parent relation; drug dependence; epidemiology; female; human; meta analysis; psychology; Authoritarianism; Child; Female; Humans; Parent-Child Relations; Parenting; Substance-Related Disorders	Issues: Parenting styles have been suggested to predict the use of psychoactive substances in the offspring, although the size of associations might vary between cultures. The present meta-analysis tested whether parenting styles show concurrent and longitudinal associations with substance use and whether this association is moderated by study characteristics. Approach: A systematic search in ele…
Wolf, L.J.; Costin, V.; Iosifyan, M.; Nolan, A.; Hurst, E.-M.; Ascensão, S.; Foad, C.; Haddock, G.; Maio, G.R.	How do Adults Think, Feel, and Behave Toward Teenagers? Measuring and Understanding Adults’ Attitudes Toward Teenagers	2025	Social Psychological and Personality Science	10.1177/19485506251377502	https://www.scopus.com/inward/record.uri?eid=2-s2.0-105019384342&doi=10.1177%2F19485506251377502&partnerID=40&md5=023c8ab284365120db2d415112a19b21	University of Bath, Bath, Somerset, United Kingdom; Cardiff University, Cardiff, South Glamorgan, Wales, United Kingdom; University of Sussex, Brighton, East Sussex, United Kingdom; University of St Andrews, St Andrews, Fife, United Kingdom; The University of Manchester, Manchester, Greater Manchester, United Kingdom	SAGE Publications Inc.	English	Article	All Open Access; Hybrid Gold Open Access	Scopus		Despite the pervasiveness of adult–teenager relations, research has largely neglected adults’ attitudes toward teenagers. Eight studies (N = 3,517) examined the content of adults’ attitudes toward teenagers and developed a 14-item measure that assesses three factors: openness intentions, negative beliefs, and positive emotions regarding teenagers. Openness intentions involve empathic orientations…
Stefanel, A.	Authoritarian Drift and Social Media’s Impact on Romanian Youth During the 2024 European Elections	2025	Media and Communication	10.17645/mac.10617	https://www.scopus.com/inward/record.uri?eid=2-s2.0-105018858448&doi=10.17645%2Fmac.10617&partnerID=40&md5=f1d065a5a1c6449f20becbc18954995e	Department of Cultural Anthropology and Communication, Universitatea din Bucuresti, Bucharest, Bucharest, Romania	Cogitatio Press	English	Article	All Open Access; Gold Open Access; Green Accepted Open Access; Green Open Access	Scopus		This article examines the growing susceptibility of young Romanians to authoritarian leadership models in the aftermath of the 2024 European elections. While youth are often seen as champions of democratic renewal, recent data point to a significant erosion of democratic commitment, shaped by institutional distrust and emotionally charged media environments. This concern is heightened by Romania’…
Yang, J.; Jiang, H.; Dai, M.; Guo, W.	Resilience under the chilling effect: how social support and digital media reshape online political participation among Chinese youth	2025	Frontiers in Psychology	10.3389/fpsyg.2025.1634604	https://www.scopus.com/inward/record.uri?eid=2-s2.0-105013470981&doi=10.3389%2Ffpsyg.2025.1634604&partnerID=40&md5=8bdc3b08acdb4aa975e5e9f739a52c01	Institute of Finance and Trade Economics, Sichuan Academy of Social Sciences, Chengdu, Sichuan, China; School of Journalism and Communication, Tsinghua University, Beijing, China; Institute of Journalism and Communication, Sichuan Academy of Social Sciences, Chengdu, Sichuan, China; School of Journalism and Communication, Sun Yat-Sen University, Guangzhou, Guangdong, China	Frontiers Media SA	English	Article	All Open Access; Gold Open Access; Green Accepted Open Access; Green Open Access	Scopus		This study examines how digital media use and perceived social support influence political participation among Chinese youth. We administered a large survey (N = 6,855) and employed structural equation modeling (SEM) to test a theoretical path model. Key measures included self-reported intensity of digital media use, multidimensional perceived social support, and online political participation. T…
Petersen, J.; Schmalbach, B.; Braehler, E.; Decker, O.; Hilbert, A.	Development and Validation of a Brief Form of the Weight Control/Blame Subscale of the Antifat Attitudes Test	2025	Obesity Facts	10.1159/000545380	https://www.scopus.com/inward/record.uri?eid=2-s2.0-105005444061&doi=10.1159%2F000545380&partnerID=40&md5=feac40fab1de472dcfe7180e4826518a	Department of Psychosomatic Medicine and Psychotherapy, Universitätsklinikum Leipzig und Medizinische Fakultät, Leipzig, Sachsen, Germany; Department of Psychosomatic Medicine and Psychotherapy, Universitätsmedizin Mainz, Mainz, Rheinland-Pfalz, Germany; Department of Medical Psychology and Medical Sociology, Universitätsmedizin Mainz, Mainz, Rheinland-Pfalz, Germany; Department of Medical Psycho…	S. Karger AG	English	Article	All Open Access; Gold Open Access; Green Final Open Access; Green Open Access	Scopus	adolescent; adult; aged; authority; body mass; body weight; female; Germany; human; male; middle aged; obesity; psychology; psychometry; questionnaire; reproducibility; sexism; social stigma; validation study; young adult; Adolescent; Adult; Aged; Authoritarianism; Body Mass Index; Body Weight; Female; Humans; Male; Middle Aged; Obesity; Psychometrics; Reproducibility of Results; Sexism; Social S…	Introduction: The Weight Control/Blame (WCB) subscale of the Antifat Attitudes Test (AFAT) measures weight stigma, particularly beliefs linking obesity to personal responsibility, which contributes to discrimination and negative psychological, often reinforced by political ideologies and authoritarian attitudes. This study sought to (1) develop and validate an economic version of the WCB subscale…
López-Hornickel, N.; Carrasco, D.; Lay, S.; Treviño, E.	It is not just your opinion. gender equity endorsement of Latin American students and their peers at school	2024	Large-Scale Assessments in Education	10.1186/s40536-024-00235-6	https://www.scopus.com/inward/record.uri?eid=2-s2.0-85213320308&doi=10.1186%2Fs40536-024-00235-6&partnerID=40&md5=9375fe24098f08449104d25c0dfb68fb	University of Bath, Department of Education, Bath, Somerset, United Kingdom; Pontificia Universidad Católica de Chile, Santiago, RM, Chile; Faculty of Education, Pontificia Universidad Católica de Chile, Santiago, RM, Chile	Springer	English	Article	All Open Access; Gold Open Access	Scopus		Promoting adhesion to attitudes toward gender equity is critical to achieving more equal societies, yet endorsement of gender equality among Latin American adolescents remains lower than global averages. This study investigates the role of school environments, civic knowledge, and authoritarianism in shaping gender equity attitudes among 8th-grade students in Chile, Colombia, the Dominican Republ…
Ramos-Vera, C.; Casa-Chicata, M.; Portilla-Yacolca, Z.; Puma-Maque, C.; Calizaya-Milla, Y.E.; Saintila, J.; Lopez-Lopez, E.; Carranza-Cubas, S.P.	Validation and adaptation of the moral outrage scale in the Peruvian adult population	2024	BMC Psychology	10.1186/s40359-024-02203-9	https://www.scopus.com/inward/record.uri?eid=2-s2.0-85211084933&doi=10.1186%2Fs40359-024-02203-9&partnerID=40&md5=0e27e732dfd298601da1082ab32f7a28	Área de Investigación, Universidad César Vallejo, Trujillo, La Libertad, Peru; School of Psychology, Universidad Nacional de San Agustin de Arequipa, Arequipa, Arequipa, Peru; Faculty of Health Sciences, Universidad Peruana Unión, Lima, Lima, Peru; Faculty of Health Sciences, Universidad Señor de Sipán, Chiclayo, Lambayeque, Peru	BioMed Central Ltd	English	Article	All Open Access; Gold Open Access; Green Accepted Open Access; Green Open Access	Scopus	adaptation; adult; article; cognition; controlled study; convergent validity; diagnosis; emotion; female; human; major clinical study; male; morality; Peruvian; reliability; sociodemographics; validity; adolescent; devices; middle aged; Peru; psychometry; questionnaire; reproducibility; young adult; Adolescent; Adult; Emotions; Female; Humans; Male; Middle Aged; Morals; Psychometrics; Reproducibi…	Background: Moral outrage (MO) is an emotional experience that arises in situations where a moral standard is violated. Despite its relevance, there are few psychometric studies in the Latin American context, characterized by inequality and social problems. This highlights the need for specific assessment instruments for this construct. The purpose of this study was to analyze the psychometric pr…
Zay Hta, M.K.; Sing-Kiat Ting, R.S.-K.; Jones, L.	The relationship between strong-ties weak-ties rationality and COVID-19 public stigma: A cross-cultural study of Malaysia and Australia	2024	International Journal of Psychology	10.1002/ijop.13155	https://www.scopus.com/inward/record.uri?eid=2-s2.0-85195370722&doi=10.1002%2Fijop.13155&partnerID=40&md5=f89c6b2993aa29a939ffa6708a412935	Department of Psychology, Monash University Malaysia, Sunway City, Selangor, Malaysia	John Wiley and Sons Inc	English	Article	All Open Access; Hybrid Gold Open Access	Scopus	adult; Australia; authority; coronavirus disease 2019; cultural factor; ethnology; female; human; Malaysia; male; middle aged; psychology; questionnaire; Severe acute respiratory syndrome coronavirus 2; social stigma; young adult; Adult; Authoritarianism; COVID-19; Cross-Cultural Comparison; Female; Humans; Male; Middle Aged; SARS-CoV-2; Social Stigma; Surveys and Questionnaires; Young Adult	We investigated the relationship between strong-ties versus weak-ties rationality and public stigma (PS) during the COVID-19 pandemic. We also explored the cultural group differences (Malaysians vs. Australians) in this relationship. An online survey was conducted in 2021 with a final sample of 830 eligible Malaysians and 394 eligible Australians. Participants completed the multidimensional stron…
Kleppestø, T.H.; Czajkowski, N.O.; Sheehy-Skeffington, J.; Vassend, O.; Røysamb, E.; Eftedal, N.H.; Kunst, J.R.; Ystrom, E.; Thomsen, L.	The genetic underpinnings of right-wing authoritarianism and social dominance orientation explain political attitudes beyond Big Five personality	2024	Journal of Personality	10.1111/jopy.12921	https://www.scopus.com/inward/record.uri?eid=2-s2.0-85186443397&doi=10.1111%2Fjopy.12921&partnerID=40&md5=524b882b5e4634102345c737923829ea	Centre for Fertility and Health, Folkehelseinstituttet, Oslo, Oslo, Norway; Department of Psychology, Universitetet i Oslo, Oslo, Oslo, Norway; Department of Psychology, Norges Teknisk-Naturvitenskapelige Universitet, Trondheim, Trondelag, Norway; Division of Mental and Physical Health, Folkehelseinstituttet, Oslo, Oslo, Norway; Department of Psychological and Behavioural Science, London School o…	John Wiley and Sons Inc	English	Article	All Open Access; Green Accepted Open Access; Green Open Access; Hybrid Gold Open Access	Scopus	adult; article; attitude; behavior genetics; diagnosis; ethnic group; female; genetic correlation; genetic variation; human; male; personality; social dominance; twins; wing; authority; genetics; middle aged; Norway; politics; twin study; young adult; Adult; Attitude; Authoritarianism; Female; Humans; Male; Middle Aged; Personality; Politics; Social Dominance; Young Adult	Objective: Political attitudes are predicted by the key ideological variables of right-wing authoritarianism (RWA) and social dominance orientation (SDO), as well as some of the Big Five personality traits. Past research indicates that personality and ideological traits are correlated for genetic reasons. A question that has yet to be tested concerns whether the genetic variation underlying the i…
Canales Ciudad, D.	A route of political modernization in the Francoist Spain. Cultural transferences and Catholicism in the generational itinerary of the university youth during the 1950s; UNA VÍA DE MODERNIZACIÓN POLÍTICA EN LA ESPAÑA FRANQUISTA. TRANSFERENCIAS CULTURALES Y CATOLICISMO EN EL ITINERARIO GENERACIONAL DE LA JUVENTUD UNIVERSITARIA DE LOS AÑOS CINCUENTA1	2024	Historia y Politica	10.18042/hp.2024.AL.03	https://www.scopus.com/inward/record.uri?eid=2-s2.0-85200992592&doi=10.18042%2Fhp.2024.AL.03&partnerID=40&md5=d2fe9e76a939c21cf7818f6b91d383d3	Universidad de Zaragoza, Zaragoza, Zaragoza, Spain	Centro Estudios Politicos Constitucionales	Spanish	Article	All Open Access; Gold Open Access; Green Accepted Open Access; Green Open Access	Scopus		The fifties usually propose as a hinge decade in shaping a culture of opposition in the university milieu. That decade marks the exhaustion of the socialization frameworks of the dictatorship, as the student body begins to open up to new languages and attitudes deployed in the recovery of alternative political and social transformation projects. Catholicism acted as a footbridge, which started at…
Byrne, A.; Martin, D.; Jones, C.; Galbraith, N.; Mercer, T.	Conspiracy theory beliefs in the adolescent population: A systematic review	2024	Journal of Adolescence	10.1002/jad.12316	https://www.scopus.com/inward/record.uri?eid=2-s2.0-85188062091&doi=10.1002%2Fjad.12316&partnerID=40&md5=40445e8db1e3a1ee8ce09f722227882d	School of Psychology, University of Wolverhampton, Wolverhampton, West Midlands, United Kingdom	John Wiley and Sons Inc	English	Review	All Open Access; Green Accepted Open Access; Green Open Access; Hybrid Gold Open Access	Scopus	adolescent; age; anxiety disorder; authority; behavior assessment; child development; childhood; childhood adversity; cognition; confusion; conspiracy theory; data base; demography; health belief; human; intervention study; misconduct; paranoia; peer pressure; population research; Preferred Reporting Items for Systematic Reviews and Meta-Analyses; quantitative study; Review; systematic review; tr…	Introduction: While the study of conspiracy theory beliefs is a relatively new research area, there has been a rise in academic interest in recent years. The literature provides evidence of relationships between conspiracy theory beliefs and a range of factors, but the vast majority of studies are limited to adult samples, and it is unclear how such beliefs present in adolescence. Methods: The sy…
Benjamin, S.; Koirikivi, P.; Salonen, V.; Gearon, L.; Kuusisto, A.	Safeguarding social justice and equality: Exploring Finnish youths’ ‘Intergroup Mindsets’ as a novel approach in the prevention of radicalization and extremism through education	2024	Education, Citizenship and Social Justice	10.1177/17461979221135845	https://www.scopus.com/inward/record.uri?eid=2-s2.0-85146505344&doi=10.1177%2F17461979221135845&partnerID=40&md5=e0405cef5b434a90d241739a39b4bdf1	University of Oxford, Oxford, Oxfordshire, United Kingdom; Stockholms universitet, Stockholm, Stockholm, Sweden; Helsingin Yliopisto, Helsinki, Uusimaa, Finland	SAGE Publications Ltd	English	Article	All Open Access; Hybrid Gold Open Access	Scopus		As part of citizenship education, the prevention of radicalization and extremism through education (PVE-E) is an urgent initiative of global educational policy. According to research, radicalized individuals, despite the ideology held, have mindsets that challenge equality and social justice. In this light, this study examines the intergroup mindsets of Finnish students aged 16–19 in vocational i…
Pauwels, L.J.R.; Williamson, H.	Explaining Prejudicial Attitudes and Bias-Motivated Aggression in Belgium: a Comparison of Individual-Level Theoretical Models	2024	European Journal on Criminal Policy and Research	10.1007/s10610-022-09529-3	https://www.scopus.com/inward/record.uri?eid=2-s2.0-85138734513&doi=10.1007%2Fs10610-022-09529-3&partnerID=40&md5=2609c3189b277cfddce39c6bfcea0bad	Faculty of Law and Criminology, Universiteit Gent, Ghent, VOV, Belgium; Griffith University, Brisbane, QLD, Australia	Springer Science and Business Media B.V.	English	Article	All Open Access; Green Accepted Open Access; Green Final Open Access; Green Open Access; Hybrid Gold Open Access	Scopus		Prejudice and bias-motivated aggression (BMA) are pervasive social problems. Scholars have tested numerous competing theoretical models to demonstrate the key predicates of prejudice and BMA, including intergroup contact, dual process (i.e., right-wing authoritarianism and social dominance orientation), perceived injustice, peer socialization, and empathy. Yet, studies to date have not empiricall…
Kansok-Dusche, J.; Wettstein, A.; Fischer, S.M.; Wachs, S.; Bilz, L.	Associations between teachers’ beliefs and their perception of hate speech in school: a study in Germany and Switzerland	2024	Frontiers in Education	10.3389/feduc.2024.1432013	https://www.scopus.com/inward/record.uri?eid=2-s2.0-85209387636&doi=10.3389%2Ffeduc.2024.1432013&partnerID=40&md5=b25d0f0c6555d015ed0c34a8add5b3be	Department of Health Sciences, Brandenburg University of Technology Cottbus-Senftenberg, Cottbus, Brandenburg, Germany; Development and Evaluation, University of Bern, Bern, BE, Switzerland; Faculty of Applied Social Sciences, Fachhochschule Wiesbaden, Wiesbaden, Hessen, Germany; Institute of Educational Science, University of Münster, Munster, Nordrhein-Westfalen, Germany; National Anti-Bullying…	Frontiers Media SA	English	Article	All Open Access; Gold Open Access; Green Accepted Open Access; Green Open Access	Scopus		Hate speech is a global issue that is also prevalent among adolescents and requires an educational response. Teachers handle hate speech as part of their professional role. To date, we know little about their beliefs in relation to the early stages of their interventional actions, specifically to their perception of hate speech in school. Thus, this study examined associations between teachers’ s…
Pace, U.; Buzzai, C.; Passanisi, A.	Psychological variables linked to hesitation toward vaccination against COVID-19 among late adolescents and young adults: The role of magical thinking and right-wing authoritarianism	2024	Journal of Adolescence	10.1002/jad.12251	https://www.scopus.com/inward/record.uri?eid=2-s2.0-85171559829&doi=10.1002%2Fjad.12251&partnerID=40&md5=47a10e198744a075b4a70c865bdbf955	Faculty of Human and Social Sciences, Università degli Studi di Enna "Kore", Enna, EN, Italy	John Wiley and Sons Inc	English	Article	All Open Access; Bronze Open Access	Scopus	SARS-CoV-2 vaccine; adolescent; adult; age distribution; Article; attitude to health; authority; correlation analysis; cross-sectional study; descriptive research; educational status; female; health belief; human; innate immunity; interpersonal communication; Italian (citizen); Italy; magic; major clinical study; male; psychological aspect; reliability; sex difference; structural equation modelin…	Introduction: Several studies on the predisposition to be subjected to vaccination have shown that vaccine hesitation is a global phenomenon influenced by a lack of knowledge and awareness, as well as perceived risks and benefits. The purpose of this study was to investigate the mediating role of right-wing authoritarianism in the relationship between magical thinking and positive attitudes towar…
Hughes, A.M.; McArthur, D.	Weight stigma, welfare stigma, and political values: Evidence from a representative British survey	2023	Social Science and Medicine	10.1016/j.socscimed.2023.116172	https://www.scopus.com/inward/record.uri?eid=2-s2.0-85170517023&doi=10.1016%2Fj.socscimed.2023.116172&partnerID=40&md5=6cf4ca89bf815e1aa4bb3dd4095d7211	Department of Population Health Sciences, MRC Integrative Epidemiology Unit, Bristol, United Kingdom; Department of Education, University of York, York, North Yorkshire, United Kingdom	Elsevier Ltd	English	Article	All Open Access; Green Accepted Open Access; Green Open Access; Hybrid Gold Open Access	Scopus	authoritarianism; body mass; class; educational attainment; income; obesity; political ideology; public health; adult; age; aged; Article; attitude to health; authority; body weight; demography; educational status; employment status; female; health belief; health status; human; male; middle aged; normal human; obesity stigma; politics; prediction; sex difference; social attitude; social status; s…	Obesity-related stigma is increasingly recognised as a public health issue, with serious implications for mental and physical health. However, very little is known about what drives inter-individual differences in obesity-stigmatizing views, and how they are distributed in the population. If views about obesity are not independent of a person's wider beliefs and values, this must be understood so…
Bedregal, P.; Lermanda, V.; Sierra, R.; Viviani-G, P.	Risk factors associated with higher scores in internalizing and externalizing behaviors in Chilean preschoolers	2023	Infant Mental Health Journal	10.1002/imhj.22082	https://www.scopus.com/inward/record.uri?eid=2-s2.0-85168622054&doi=10.1002%2Fimhj.22082&partnerID=40&md5=7971a8108d2f2743beb7bdbef7cb9dcf	Department of Public Health, Pontificia Universidad Católica de Chile, Santiago, RM, Chile; Department of Psychiatry, Pontificia Universidad Católica de Chile, Santiago, RM, Chile; School of Population and Public Health, The University of British Columbia, Vancouver, BC, Canada	John Wiley and Sons Inc	English	Article	All Open Access; Hybrid Gold Open Access	Scopus	age distribution; alcohol consumption; Article; behavior assessment; behavior disorder; Biopsychosocial Development Support Program; child; Child Behavior Checklist; child parent relation; Chilean; chronic disease; controlled study; effect size; externalizing disorder; family study; female; human; internalizing disorder; major clinical study; male; maternal exposure; medical history; preschool ch…	Early detection of behavioral disorders in children is necessary for intervention. Available data show a high prevalence of child and adolescent psychiatric disorders in Chile (22.5%), but behavioral problems in younger children have not been evaluated. This work assesses behavioral disorders in preschoolers and their association with sociodemographic variables of the family and the child. The da…
Grindal, M.; Haltinner, K.	White Racial Identity and Its Link to Support for Far-Right Groups: A Test of a Social Psychological Model	2023	Social Sciences	10.3390/socsci12070369	https://www.scopus.com/inward/record.uri?eid=2-s2.0-85166421271&doi=10.3390%2Fsocsci12070369&partnerID=40&md5=511104cbba80db2b51c36bff49ded71c	Department of Culture, University of Idaho, Moscow, ID, United States	Multidisciplinary Digital Publishing Institute (MDPI)	English	Article	All Open Access; Gold Open Access; Green Accepted Open Access; Green Open Access	Scopus		Prior research indicates that far-right political groups tend to be disproportionately composed of and supported by white people. Drawing off the group identity and developmental literature, we add theoretical clarity to this relationship. We argue that a salient white racial identity motivates people to explore social contexts that affirm the value of being white. Many of these contexts (e.g., c…
Travaglino, G.A.; Friehs, M.-T.; Kotzur, P.F.; Abrams, D.	Investigating the social embeddedness of criminal groups: Longitudinal associations between masculine honour and legitimizing attitudes towards the Camorra	2023	European Journal of Social Psychology	10.1002/ejsp.2926	https://www.scopus.com/inward/record.uri?eid=2-s2.0-85142428682&doi=10.1002%2Fejsp.2926&partnerID=40&md5=df0b111cc00a4182df8747d064b591c4	Institute for the Study of Power, Royal Holloway, University of London, Egham, Surrey, United Kingdom; FernUniversität in Hagen, Hagen, Nordrhein-Westfalen, Germany; Department of Psychology, Durham University, Durham, County Durham, United Kingdom; School of Psychology, University of Kent, Canterbury, Kent, United Kingdom	John Wiley and Sons Ltd	English	Article	All Open Access; Green Accepted Open Access; Green Open Access; Hybrid Gold Open Access	Scopus	adolescent; article; case report; clinical article; crime; human; ideology; Italian (citizen); male; offender; social dominance	The embeddedness of criminal groups within communities accrues from their ability to establish legitimacy, particularly among young people. A prototypical example are mafia claims to political authority in Italy. Intracultural Appropriation Theory proposes that embeddedness is partly derived from criminal groups’ ability to embody cultural ideologies of masculine honour, and to reinforce these id…
Daldrop, C.; Buengeler, C.; Homan, A.C.	An intersectional lens on young leaders: bias toward young women and young men in leadership positions	2023	Frontiers in Psychology	10.3389/fpsyg.2023.1204547	https://www.scopus.com/inward/record.uri?eid=2-s2.0-85169623125&doi=10.3389%2Ffpsyg.2023.1204547&partnerID=40&md5=b59ec74b6b49487a1e0ae4ec202f4ddc	Department of Human Resource Management and Organization, Wirtschafts- & Sozialwissenschaftliche Fakultät der Uni Kiel, Kiel, Schleswig-Holstein, Germany; Department of Work and Organizational Psychology, Universiteit van Amsterdam, Amsterdam, Noord-Holland, Netherlands	Frontiers Media SA	English	Article	All Open Access; Gold Open Access; Green Accepted Open Access; Green Open Access	Scopus		Research has recognized age biases against young leaders, yet understanding of how gender, the most frequently studied demographic leader characteristic, influences this bias remains limited. In this study, we examine the gender-specific age bias toward young female and young male leaders through an intersectional lens. By integrating intersectionality theory with insights on status beliefs assoc…
Danilova, Y.; Danilova, M.; Troshikhina, E.	Psychosocial Development in Adolescents in Condition of Family Deprivation	2023	Psychiatry, Psychotherapy and Clinical Psychology	10.34883/PI.2023.14.2.007	https://www.scopus.com/inward/record.uri?eid=2-s2.0-85165245456&doi=10.34883%2FPI.2023.14.2.007&partnerID=40&md5=82f8c1b1e0d9478342ced77dd77cfbc0	Herzen State Pedagogical University of Russia, Saint Petersburg, Russian Federation; Saint Petersburg State University, Saint Petersburg, Russian Federation	Professionalnye Izdaniya	English	Article	All Open Access; Bronze Open Access	Scopus		This article discusses the features of the perception of relationships with a significant adult in adolescents brought up in full and single-parent families and in orphanages. In parental families, parents act as a significant adult, and in orphanages, the educator, as a person with whom adolescents have formed relatively stable and long-term relationships. Purpose. To study and compare the featu…
Prati, G.; Tzankova, I.; Albanesi, C.; Cicognani, E.	Longitudinal Predictors of Perceived Climate Change Importance and Worry among Italian Youths: A Machine Learning Approach	2022	Sustainability (Switzerland)	10.3390/su142315716	https://www.scopus.com/inward/record.uri?eid=2-s2.0-85143679290&doi=10.3390%2Fsu142315716&partnerID=40&md5=55174fa4125cdaea6767991d31ffa8a2	Department of Psychology “Renzo Canestrari”, Alma Mater Studiorum Università di Bologna, Cesena, Cesena, FC, Italy; Alma Mater Studiorum Università di Bologna, Bologna, BO, Italy	MDPI	English	Article	All Open Access; Gold Open Access; Green Accepted Open Access; Green Open Access	Scopus	algorithm; climate change; climate effect; climate prediction; machine learning; perception; public attitude; questionnaire survey	The current study aimed to investigate the longitudinal predictors of perceived importance of climate change and personal worry among Italian youths. Specifically, we used machine learning techniques to examine the predictive importance of a wide range of socio-demographic factors, political perceptions, attitudes on a national and European level (identity, attitudes, tolerance, support for democ…
Sutter, A.; Vaswani, M.; Denice, P.; Choi, K.H.; Bouchard, J.; Esses, V.M.	Ageism toward older adults during the COVID-19 pandemic: Intergenerational conflict and support	2022	Journal of Social Issues	10.1111/josi.12554	https://www.scopus.com/inward/record.uri?eid=2-s2.0-85134541777&doi=10.1111%2Fjosi.12554&partnerID=40&md5=95b610ce408ff6a1ad0ded11ee203d92	Western University, London, ON, Canada; Université de Sherbrooke, Sherbrooke, QC, Canada	John Wiley and Sons Inc	English	Article	All Open Access; Green Final Open Access; Green Open Access	Scopus	adult; conflict management; COVID-19; perception; Canada; United States	A cross-national representative survey in Canada and the U.S. examined ageism toward older individuals during the first year of the COVID-19 pandemic, including ageist consumption stereotypes and perceptions of older people's competence and warmth. We also investigated predictors of ageism, including economic and health threat, social dominance orientation, individualism and collectivism, social …
Etchezahar, E.; Barreiro, A.; Albalá Genol, M.Á.; Maldonado, A.F.	Assessment of social justice dimensions in young adults: The contribution of the belief in a just world and social dominance orientation upon its rising	2022	Frontiers in Psychology	10.3389/fpsyg.2022.997423	https://www.scopus.com/inward/record.uri?eid=2-s2.0-85142200214&doi=10.3389%2Ffpsyg.2022.997423&partnerID=40&md5=8535b2149564bd91500ff81b197c3649	Department of Social Psychology, Universidad de Buenos Aires, Buenos Aires, Argentina; Department of Evolutionary Psychology and Education, Universidad Autónoma de Madrid, Madrid, Madrid, Spain; Faculty of Education, Universitat de València, Valencia, Valencia, Spain; Consejo Nacional de Investigaciones Científicas y Técnicas, Buenos Aires, Provincia de Buenos Aires, Argentina; Department of Educ…	Frontiers Media S.A.	English	Article	All Open Access; Gold Open Access; Green Final Open Access; Green Open Access	Scopus		The aim of the study was to analyze the psychometric properties of the Social Justice Scale, composed by Representation, Recognition, and Redistribution dimensions. Likewise, the contribution of social dominance and the belief in a just world in each dimension were analyzed. A total of 471 young adults residing in Madrid participated in the online preliminary study, with an age range of 18–42 yea…
Reifen-Tagar, M.; Cimpian, A.	Political Ideology in Early Childhood: Making the Case for Studying Young Children in Political Psychology	2022	Political Psychology	10.1111/pops.12853	https://www.scopus.com/inward/record.uri?eid=2-s2.0-85137796629&doi=10.1111%2Fpops.12853&partnerID=40&md5=1ab84a526ab6ded50d5614fb4d8a2483	Reichman University, Herzliya, Tel Aviv, Israel; New York University, New York, NY, United States	John Wiley and Sons Inc	English	Article	All Open Access; Bronze Open Access	Scopus		Research in political psychology largely ignores early childhood. This is likely due to the assumption that young children lack the cognitive capacity and social understanding needed for political thought. Challenging this assumption, we argue that research with young children is both possible and important for political psychologists. We focus on the topic of political ideology to demonstrate ou…
Okunoye, B.	Mistrust of government within authoritarian states hindering user acceptance and adoption of digital IDs in Africa: The Nigerian context	2022	Data and Policy	10.1017/dap.2022.29	https://www.scopus.com/inward/record.uri?eid=2-s2.0-85151877600&doi=10.1017%2Fdap.2022.29&partnerID=40&md5=a8ba4f3d4a453d9194cd3945c253ce31	Department of Communication and Media, University of Johannesburg, Johannesburg, Gauteng, South Africa; Harvard University, Cambridge, MA, United States	Cambridge University Press	English	Review	All Open Access; Gold Open Access	Scopus		Nigeria commenced its national foundational digital identity project in 2007 and had enrolled 60 million people by July 2021. The project, led by the National Identity Management Commission (NIMC), seeks to unify the country's public and private functional identity databases, and aims to improve government services and national security. Although the enrolment process had encountered initial chal…
Chiru, M.; Enyedi, Z.	Who wants technocrats? A comparative study of citizen attitudes in nine young and consolidated democracies	2022	British Journal of Politics and International Relations	10.1177/13691481211018311	https://www.scopus.com/inward/record.uri?eid=2-s2.0-85107684020&doi=10.1177%2F13691481211018311&partnerID=40&md5=faa72e1287799ae88461381cf9534815	Oxford Social Sciences Division, Oxford, Oxfordshire, United Kingdom; Department of Political Science, Central European University, Vienna, Vienna, Austria; University of Oxford, Oxford, Oxfordshire, United Kingdom	SAGE Publications Inc.	English	Article	All Open Access; Green Accepted Open Access; Green Open Access; Hybrid Gold Open Access	Scopus	authoritarianism; comparative study; corruption; democracy; legislative body; perception; public attitude; social movement; Europe; Latin America	Technocratic cabinets and expert, non-political ministers appointed in otherwise partisan cabinets have become a common reality in recent decades in young and older democracies, but we know little about how citizens see this change and what values, perceptions and experiences drive their attitudes towards technocratic government. The article explores the latter topic by drawing on recent comparat…
Silva, K.; Nauman, C.M.; Tebbe, E.A.; Parent, M.C.	Policy Attitudes Toward Adolescents Transitioning Gender	2022	Journal of Counseling Psychology	10.1037/cou0000601	https://www.scopus.com/inward/record.uri?eid=2-s2.0-85123190622&doi=10.1037%2Fcou0000601&partnerID=40&md5=cc944db65f6271cac3c1f29ebc1ca5ab	Department of Educational Psychology, The University of Texas at Austin, Austin, TX, United States; University of Wisconsin–Madison School of Nursing, Madison, WI, United States	American Psychological Association	English	Article	All Open Access; Green Accepted Open Access; Green Open Access	Scopus	adolescent; adult; attitude; female; gender identity; human; male; policy; sexual and gender minority; transgender; Adolescent; Adult; Attitude; Female; Gender Identity; Humans; Male; Policy; Sexual and Gender Minorities; Transgender Persons	Anti-transgender policies and state legislative initiatives that focus on school bathroom use and hormone use have emerged in recent years. These policies are generally written by and voted on by cisgender people, and as such, it is crucial to understand influences on nonaffirming attitudes toward policies that can impact trans youth. The present study aimed to extend research on transphobic atti…
Rollero, C.; Bergagna, E.; Tartaglia, S.	What is Violence? The Role of Sexism and Social Dominance Orientation in Recognizing Violence Against Women	2021	Journal of Interpersonal Violence	10.1177/0886260519888525	https://www.scopus.com/inward/record.uri?eid=2-s2.0-85075368681&doi=10.1177%2F0886260519888525&partnerID=40&md5=335453cb4bc5bceee90d01f90eafd845	Università degli Studi di Torino, Turin, TO, Italy	SAGE Publications Inc.	English	Article	All Open Access; Green Accepted Open Access; Green Open Access	Scopus	adult; aggression; female; gender identity; human; male; sexism; social dominance; violence; young adult; Adult; Aggression; Female; Gender Identity; Humans; Male; Sexism; Social Dominance; Violence; Young Adult	Violence against women represents a global public health issue of epidemic proportions, as well as a gross violation of women’s human rights. It can take many forms, such as physical aggression, sexual coercion, psychological abuse, and controlling behaviors. The purpose of the study was to extend past research on recognition of violence against women within the framework of the ambivalent sexism…
Havermans, W.; Verkuyten, M.	Positive and negative behavioural intentions towards immigrants: A question of ethnic categorisation or worldview conflict?	2021	International Journal of Psychology	10.1002/ijop.12748	https://www.scopus.com/inward/record.uri?eid=2-s2.0-85100961712&doi=10.1002%2Fijop.12748&partnerID=40&md5=7f1f371decf31e58f1e65f3ad82af9a1	European Research Centre on Migration & Ethnic Relations - ERCOMER, Utrecht, Netherlands	John Wiley and Sons Inc	English	Article	All Open Access; Green Accepted Open Access; Green Open Access; Hybrid Gold Open Access	Scopus	adult; article; authority; female; human; human experiment; human tissue; immigrant; major clinical study; male; prejudice; adolescent; aged; attitude; behavior; classification; cultural competence; ethnic group; middle aged; migrant; questionnaire; very elderly; young adult; Adolescent; Adult; Aged; Aged, 80 and over; Attitude; Cultural Competency; Emigrants and Immigrants; Ethnic Groups; Female…	Anti-immigrant attitudes are often explained in terms of ethnic boundaries in which a categorical distinction between the ethnic ingroup and immigrant outgroup is made. However, these attitudes might also result from contrasting cultural worldviews. We examined the importance of ethnic categorisation and perceived cultural worldview difference in explaining behavioural intentions towards immigran…
Crocetti, E.; Albarello, F.; Prati, F.; Rubini, M.	Development of prejudice against immigrants and ethnic minorities in adolescence: A systematic review with meta-analysis of longitudinal studies	2021	Developmental Review	10.1016/j.dr.2021.100959	https://www.scopus.com/inward/record.uri?eid=2-s2.0-85103126338&doi=10.1016%2Fj.dr.2021.100959&partnerID=40&md5=26dd0fe305e0993212cac07d8820f4a1	Alma Mater Studiorum, Alma Mater Studiorum Università di Bologna, Bologna, BO, Italy; Sapienza Università di Roma, Rome, RM, Italy	Mosby Inc.	English	Review	All Open Access; Green Accepted Open Access; Green Open Access; Hybrid Gold Open Access	Scopus		Previous research highlighted that prejudice is already formed in early childhood, reaches a peak in middle childhood, and slightly decreases in late childhood, whereas the development of prejudice in adolescence was mostly unknown. This systematic review with meta-analysis aimed to comprehensively summarize and integrate prior longitudinal research on adolescents’ prejudice to address two main r…
Eaton, S.; Hasmath, R.	Economic Legitimation in a New Era: Public Attitudes to State Ownership and Market Regulation in China	2021	China Quarterly	10.1017/S0305741020000569	https://www.scopus.com/inward/record.uri?eid=2-s2.0-85087340823&doi=10.1017%2FS0305741020000569&partnerID=40&md5=32d4ea7bb71b4449572ad21d2b79d490	Humboldt-Universität zu Berlin, Berlin, Germany; University of Alberta, Edmonton, AB, Canada	Cambridge University Press	English	Article	All Open Access; Green Final Open Access; Green Open Access; Hybrid Gold Open Access	Scopus	authoritarianism; economic growth; perception; public attitude; regulatory framework; urban area; China	Autocrats typically seek public support on the basis of economic growth-promotion and redistribution policies, and China is no exception. As important as these factors are for authoritarian resilience, we argue that economic legitimation is a more complex phenomenon than has previously been acknowledged. Beyond improvements in material well-being, citizens form judgements about the state's effect…
Sen, Z.; Doǧan, A.	An Examination of Teachers' Attitudes Towards Bullying, Their Coping Strategies for Handling Bullying, and Perceived School Climate	2021	Egitim ve Bilim	10.15390/EB.2021.8942	https://www.scopus.com/inward/record.uri?eid=2-s2.0-85123762740&doi=10.15390%2FEB.2021.8942&partnerID=40&md5=145f1a4b80f0329697473dcff08d9980	Department of Psychology, Ege Üniversitesi, Izmir, Turkey; Department of Psychology, Ege Üniversitesi, Izmir, Turkey	Turkish Education Association	English	Article	All Open Access; Gold Open Access; Green Accepted Open Access; Green Open Access	Scopus		Bullying is one of the most frequently observed aggressive behaviours in schools. It is quite significant problem since it creates many major problems such as low self-esteem, depression, anxiety, and loneliness in children and adolescents who are bullies, victims, and bully-victims. Studies have revealed that teachers are the people that students mostly ask for help when they are subjected to bu…
Atalay, D.; Özyürek, A.	ANALYZING THE RELATIONSHIP BETWEEN ADOLESCENTS' EMOTION REGULATION STRATEGIES AND PARENTAL ATTITUDES; ERGENLERDE DUYGU DÜZENLEME STRATEJİLERİ VE EBEVEYN TUTUMLARI ARASINDAKİ İLİŞKİNİN İNCELENMESİ	2021	Milli Egitim	10.37669/milliegitim.707741	https://www.scopus.com/inward/record.uri?eid=2-s2.0-85109921394&doi=10.37669%2Fmilliegitim.707741&partnerID=40&md5=7dd2d5a27217836a2af634ea62e03318	Öğretim Görevlisi, Iğdır Üniversitesi, Igdir, Turkey; Karabük Üniversitesi, Karabuk, Turkey	T.C. Milli Egitim Bakanligi	English	Article	All Open Access; Bronze Open Access	Scopus		In this research, it was aimed to analyze the relation between adolescents' emotion regulation strategies and parental attitudes. This research which is in regard to descriptive survey model was applied in 2016-2017 education period. 500 teenagers who are students in secondary school, 7th and 8th grades, constituted the studying group. Emotion Regulation Scale for Adolescents and Parents Attitude…
Krämer, M.	Neotraditional authority contested: The corporatization of tradition and the quest for democracy in the Topnaar Traditional Authority, Namibia	2020	Africa	10.1017/S0001972019001062	https://www.scopus.com/inward/record.uri?eid=2-s2.0-85082109424&doi=10.1017%2FS0001972019001062&partnerID=40&md5=3000ac87e27a16532de20c4a146dccfe	Universität Siegen, Siegen, Nordrhein-Westfalen, Germany	Cambridge University Press Journals_subscriptions@cup.cam.ac.uk	English	Article	All Open Access; Hybrid Gold Open Access	Scopus	authoritarianism; democracy; leadership; local government; political power; political system; power relations; Namibia	This article examines two closely related themes: the triangle of tradition, capital and the state; and resistance to neotraditional leadership and local activism for democracy. I investigate an uprising in the Topnaar Traditional Authority in the Erongo region of Namibia by young community activists who aimed to promote democracy in their community in a context of manifold accusations of self-en…
Saroglou, V.; Clobert, M.; Cohen, A.B.; Johnson, K.A.; Ladd, K.L.; Brandt, P.-Y.; Murken, S.; Muñoz-García, A.; Adamovová, L.; Blogowska, J.; Çukur, C.S.; Hwang, K.-K.; Miglietta, A.; Motti, F.; Roussiau, N.; Valladares, J.T.	Fundamentalism as dogmatic belief, moral rigorism, and strong groupness across cultures: Dimensionality, underlying components, and related interreligious prejudice.	2020	Psychology of Religion and Spirituality	10.1037/rel0000339	https://www.scopus.com/inward/record.uri?eid=2-s2.0-85103510059&doi=10.1037%2Frel0000339&partnerID=40&md5=1dd2b7e5ddff8baba4c46129e2098f53	Department of Psychology, UCLouvain, Louvain-la-Neuve, WBR, Belgium; Department of Psychology, UCLouvain, Louvain-la-Neuve, WBR, Belgium; Arizona State University, Tempe, AZ, United States; Arizona State University, Tempe, AZ, United States; Department of Psychology, Indiana University South Bend, South Bend, IN, United States; Department of Sociology of Religion, Université de Lausanne (UNIL), L…	American Psychological Association	English	Article	All Open Access; Green Accepted Open Access; Green Open Access	Scopus		Is fundamentalism universal across religious cultures? We investigated this issue by focusing on 3 questions: (a) the dimensionality of fundamentalism, as measured by the Religious Fundamentalism Scale (Altemeyer & Hunsberger, 2004); (b) the very nature of fundamentalism as denoting dogmatic belief, moral rigorism, or strong groupness; and (c) interreligious prejudice as predicted uniquely, addit…
Pishchik, V.; Li, I.	Features of the role structure and relationships in Korean and Russian couples	2020	Interpersona	10.5964/ijpr.v14i2.3793	https://www.scopus.com/inward/record.uri?eid=2-s2.0-85099318169&doi=10.5964%2Fijpr.v14i2.3793&partnerID=40&md5=beb2a78f201eca09e46fa6ca87154308	Faculty of Psychology, Pedagogy and Defectology, Donskoj Gosudarstvennyj Tehniceskij Universitet, Rostov-on-Don, Rostov Oblast, Russian Federation	PsychOpen	English	Article	All Open Access; Gold Open Access; Green Accepted Open Access; Green Open Access	Scopus		The modern world leads to collapse of the marriage institution. It causes a lot of problems. One of them raises the question of how ethnic culture preserves the relationships in married couples within traditional framework if these couples live in a different national cultural; environment. Both Russian and Korean are collectivism cultures. However, in Russia individualism is spreading very quick…
Russo, S.; Roccato, M.; Merlone, U.	Actual Threat, Perceived Threat, and Authoritarianism: An Experimental Study	2020	Spanish Journal of Psychology	10.1017/SJP.2020.7	https://www.scopus.com/inward/record.uri?eid=2-s2.0-85086356488&doi=10.1017%2FSJP.2020.7&partnerID=40&md5=11652fe1e3de8fcfadd90aeead733c8a	Università degli Studi di Torino, Turin, TO, Italy	Cambridge University Press journals_subscriptions@cup.cam.ac.uk	English	Article	All Open Access; Green Accepted Open Access; Green Open Access	Scopus	adult; authority; fear; female; human; Italy; male; perception; politics; young adult; Adult; Authoritarianism; Fear; Female; Humans; Male; Politics; Social Perception; Young Adult	Archival, correlational, and experimental studies converge showing strong links between societal threat and authoritarianism. However, inconsistent with the social cognitive studies showing that our perception of the reality is systematically biased, the literature on the threat-authoritarianism relations has largely ignored the connection between the actual societal threat and its perception. In…
Sprong, S.; Jetten, J.; Wang, Z.; Peters, K.; Mols, F.; Verkuyten, M.; Bastian, B.; Ariyanto, A.; Autin, F.; Ayub, N.; Badea, C.; Besta, T.; Butera, F.; Costa-Lopes, R.; Cui, L.; Fantini, C.; Finchilescu, G.; Gaertner, L.; Gollwitzer, M.; Gómez, Á.; González Gutierrez, R.; Hong, Y.-Y.; Jensen, D.H.; Jasinskaja-Lahti, I.; Karasawa, M.; Kessler, T.; Klein, O.; Lima, M.; Megevand, L.; Morton, T.; Pa…	“Our Country Needs a Strong Leader Right Now”: Economic Inequality Enhances the Wish for a Strong Leader	2019	Psychological Science	10.1177/0956797619875472	https://www.scopus.com/inward/record.uri?eid=2-s2.0-85074037689&doi=10.1177%2F0956797619875472&partnerID=40&md5=81f34ab81661a640b37adfde9d4e4d1c	Department of Sociology, Trinity College Dublin, Dublin, Leinster, Ireland; School of Psychology, The University of Queensland, Brisbane, QLD, Australia; Hangzhou Medical College, Hangzhou, Zhejiang, China; Department of Psychology, University of Exeter, Exeter, Devon, United Kingdom; School of Political Science and International Studies, The University of Queensland, Brisbane, QLD, Australia; De…	SAGE Publications Inc. claims@sagepub.com	English	Article	All Open Access; Bronze Open Access; Green Accepted Open Access; Green Open Access	Scopus	adolescent; adult; anomie; Australia; female; health status; human; human relation; leadership; male; political system; socioeconomics; young adult; Adolescent; Adult; Anomie; Female; Health Status; Humans; Interpersonal Relations; Leadership; Male; Political Systems; Socioeconomic Factors; Young Adult	Societal inequality has been found to harm the mental and physical health of its members and undermine overall social cohesion. Here, we tested the hypothesis that economic inequality is associated with a wish for a strong leader in a study involving 28 countries from five continents (Study 1, N = 6,112), a study involving an Australian community sample (Study 2, N = 515), and two experiments (St…
Crowley, B.Z.; Datta, P.; Stohlman, S.; Cornell, D.; Konold, T.	Authoritative school climate and sexual harassment: A cross-sectional multilevel analysis of student self-reports	2019	School Psychology	10.1037/spq0000303	https://www.scopus.com/inward/record.uri?eid=2-s2.0-85059254211&doi=10.1037%2Fspq0000303&partnerID=40&md5=8b97ef9db440ce7f83b676e6e4f475b3	Curry School of Education, University of Virginia, Charlottesville, VA, United States	American Psychological Association Inc. journals@apa.org	English	Article	All Open Access; Hybrid Gold Open Access	Scopus	adolescent; adolescent behavior; authority; cross-sectional study; epidemiology; female; human; human relation; male; multilevel analysis; psychometry; school; school teacher; self report; sexual harassment; student; Virginia; Adolescent; Adolescent Behavior; Authoritarianism; Cross-Sectional Studies; Female; Humans; Interpersonal Relations; Male; Multilevel Analysis; Psychometrics; School Teache…	School sexual harassment (SH) is defined as unwelcome behavior of a sexual nature that interferes with a student's ability to learn. There is an important need for schools to assess the prevalence of SH and its relation to school climate to guide intervention efforts. This study investigated 3 research questions: (a) Is there psychometric support for a 4-item multilevel measure of SH? (b) What is…
Yu, J.; Putnick, D.L.; Hendricks, C.; Bornstein, M.H.	Long-Term Effects of Parenting and Adolescent Self-Competence for the Development of Optimism and Neuroticism	2019	Journal of Youth and Adolescence	10.1007/s10964-018-0980-9	https://www.scopus.com/inward/record.uri?eid=2-s2.0-85066131469&doi=10.1007%2Fs10964-018-0980-9&partnerID=40&md5=97af5f7af9ec978cfd1e79806eba77d3	National Institute of Child Health and Human Development (NICHD), Bethesda, MD, United States	Springer New York LLC barbara.b.bertram@gsk.com	English	Article	All Open Access; Green Accepted Open Access; Green Open Access	Scopus	adolescent; authority; child parent relation; female; human; male; mental capacity; neurosis; optimism; psychology; young adult; Adolescent; Authoritarianism; Female; Humans; Male; Mental Competency; Neuroticism; Optimism; Parenting; Parents; Young Adult	Optimism and neuroticism have strong public health significance; however, their developmental precursors have rarely been identified. This study examined adolescents’ self-competence and their parents’ parenting practices as developmental origins of optimism and neuroticism in a moderated mediation model. Data were collected when European American adolescents (N = 290, 47% girls) were 14, 18, and…
Kulakçı-Altıntaş, H.; Ayaz-Alkaya, S.	Parental Attitudes Perceived by Adolescents, and Their Tendency for Violence and Affecting Factors	2019	Journal of Interpersonal Violence	10.1177/0886260518807909	https://www.scopus.com/inward/record.uri?eid=2-s2.0-85057531629&doi=10.1177%2F0886260518807909&partnerID=40&md5=3ffff92087caa8401bfc6d8081a350e7	Zonguldak Bulent Ecevit University, Zonguldak, Zonguldak, Turkey; Gazi Üniversitesi, Ankara, Ankara, Turkey	SAGE Publications Inc. claims@sagepub.com	English	Article	All Open Access; Bronze Open Access	Scopus	adolescent; aged; article; birth order; child; child parent relation; controlled study; correlational study; domestic violence; father; female; high school student; human; human experiment; major clinical study; male; mother; parental attitude; questionnaire; sexual education; sibling; skill; adult; attitude to health; cross-sectional study; health status; psychology; student; Adolescent; Adult; …	Parental attitude is an important factor for adolescents to establish healthy–unhealthy relationships with their environment and to develop a tendency for violence. This study was performed to determine parental attitudes perceived by high school students and their tendency for violence and the affecting factors. This cross-sectional correlational study was conducted with 2,000 high school studen…
Hannover, B.; Gubernath, J.; Schultze, M.; Zander, L.	Religiosity, religious fundamentalism, and ambivalent sexism toward girls and women among adolescents and young adults living in Germany	2018	Frontiers in Psychology	10.3389/fpsyg.2018.02399	https://www.scopus.com/inward/record.uri?eid=2-s2.0-85057888728&doi=10.3389%2Ffpsyg.2018.02399&partnerID=40&md5=a5fe22177cd4ba47ff65e0b115cdb92f	Department of Education and Psychology, Freie Universität Berlin, Berlin, Berlin, Germany; Department of Education, Gottfried Wilhelm Leibniz Universität Hannover, Hannover, Niedersachsen, Germany	Frontiers Media S.A. info@frontiersin.org	English	Article	All Open Access; Gold Open Access; Green Final Open Access; Green Open Access	Scopus		The New Year's Eve 2015 mass sexual assaults in Germany led to a broader debate about whether the perpetrators, most of them self-identifying as Muslims, were encouraged to such acts by particularly sexist attitudes toward girls and women. Here, we argue that it is not the specific religious affiliation of individuals per se that predicts sexism. Rather it should be the extent to which they are i…
Ersoy, E.	The role of perceived parental attitudes and self-esteem in predicting secondary school students' depression	2018	Cypriot Journal of Educational Sciences	10.18844/cjes.v13i3.1879	https://www.scopus.com/inward/record.uri?eid=2-s2.0-85060781373&doi=10.18844%2Fcjes.v13i3.1879&partnerID=40&md5=5aa8c7b18faef2bdf50dcc5020f2cbb9	Yıldız Teknik Üniversitesi, Istanbul, Turkey	SciencePark Science, Organization and Counseling	English	Article	All Open Access; Gold Open Access	Scopus		Aim is to determine the extent to which self-esteem and parental attitude perceptions of adolescents predict depression. This is a quantitative research design and the relational screening model was conducted throughout the study. 'Depression Scale', 'Parental Attitude Scale' and 'Self-Esteem Scale' were utilised in the study. The study was conducted on a total of 526 students of whom 276 were fe…
Parent, M.C.; Silva, K.	Critical consciousness moderates the relationship between transphobia and "bathroom bill" voting	2018	Journal of Counseling Psychology	10.1037/cou0000270	https://www.scopus.com/inward/record.uri?eid=2-s2.0-85049858976&doi=10.1037%2Fcou0000270&partnerID=40&md5=965629c320def53c656a32f6a8f51e08	Department of Educational Psychology, The University of Texas at Austin, Austin, TX, United States; Lynch School of Education, Boston College, Chestnut Hill, MA, United States	American Psychological Association Inc. journals@apa.org	English	Article	All Open Access; Green Accepted Open Access; Green Open Access	Scopus	adolescent; adult; attitude; consciousness; female; human; legislation and jurisprudence; male; middle aged; phobia; physiology; politics; psychology; sanitation; student; transgender; transsexualism; United States; young adult; Adolescent; Adult; Attitude; Consciousness; Female; Humans; Male; Middle Aged; Phobic Disorders; Politics; Students; Toilet Facilities; Transgender Persons; Transsexualis…	In recent years, antitransgender legislation that focuses on gender and the use of public restrooms-socalled bathroom bills- has been considered in many states in the United States. The present study was designed to extend research on transphobic attitudes and elucidate links between religious fundamentalism, social dominance orientation, transphobia, and voting for bathroom bills. Further, we ex…
Xu, J.; McClintock, C.H.; Balodis, I.M.; Miller, L.; Potenza, M.N.	Openness to changing religious views is related to radial diffusivity in the genu of the corpus callosum in an initial study of healthy young adults	2018	Frontiers in Psychology	10.3389/fpsyg.2018.00330	https://www.scopus.com/inward/record.uri?eid=2-s2.0-85044816793&doi=10.3389%2Ffpsyg.2018.00330&partnerID=40&md5=a9ed5b33b0ed8bff563ee9a07d125cf2	Department of Psychiatry, Yale School of Medicine, New Haven, CT, United States; Department of Counseling and Clinical Psychology, Columbia University, New York, NY, United States; Department of Psychiatry and Behavioural Neurosciences, Michael G. DeGroote School of Medicine, Hamilton, ON, Canada; Yale Child Study Center, New Haven, CT, United States; Department of Neurobiology, Yale School of Me…	Frontiers Media S.A. info@frontiersin.org	English	Article	All Open Access; Gold Open Access; Green Final Open Access; Green Open Access	Scopus		A quest orientation to religion is characterized by a search for answers to complex existential questions, a perception of religious doubt as positive, and an openness to change one's religious views as one grows and changes. This orientation is inversely related to fundamentalism, authoritarianism, and prejudice and directly related to cognitive complexity, openness to experience, and prosociali…
Carlo, G.; White, R.M.B.; Streit, C.; Knight, G.P.; Zeiders, K.H.	Longitudinal Relations Among Parenting Styles, Prosocial Behaviors, and Academic Outcomes in U.S. Mexican Adolescents	2018	Child Development	10.1111/cdev.12761	https://www.scopus.com/inward/record.uri?eid=2-s2.0-85013477858&doi=10.1111%2Fcdev.12761&partnerID=40&md5=cddc4131accbe2a39b607611e06449f3	University of Missouri, Columbia, MO, United States; Arizona State University, Tempe, AZ, United States	Blackwell Publishing Inc. subscrip@blackwellpub.com	English	Article	All Open Access; Bronze Open Access	Scopus	academic achievement; adolescent; child; child parent relation; father; female; girl; human; major clinical study; male; Mexican; mother; teacher; adolescent behavior; authority; ethnology; longitudinal study; Mexican American; social behavior; statistics and numerical data; Academic Performance; Adolescent; Adolescent Behavior; Authoritarianism; Child; Fathers; Female; Humans; Longitudinal Studi…	This article examined parenting styles and prosocial behaviors as longitudinal predictors of academic outcomes in U.S. Mexican youth. Adolescents (N = 462; Wave 1 M<inf>age</inf> = 10.4 years; 48.1% girls), parents, and teachers completed parenting, prosocial behavior, and academic outcome measures at 5th, 10th, and 12th grades. Authoritative parents were more likely to have youth who exhibited h…
Lind, M.J.; Brown, R.C.; Sheerin, C.M.; York, T.P.; Myers, J.M.; Kendler, K.S.; Amstadter, A.B.	Does Parenting Influence the Enduring Impact of Severe Childhood Sexual Abuse on Psychiatric Resilience in Adulthood?	2018	Child Psychiatry and Human Development	10.1007/s10578-017-0727-y	https://www.scopus.com/inward/record.uri?eid=2-s2.0-85019060170&doi=10.1007%2Fs10578-017-0727-y&partnerID=40&md5=a8f40174188c5231f2d125fcfbda0be9	VCU School of Medicine, Richmond, VA, United States; Department of Human and Molecular Genetics, Virginia Institute for Psychiatric and Behavioral Genetics, Richmond, VA, United States	Springer New York LLC barbara.b.bertram@gsk.com	English	Article	All Open Access; Green Accepted Open Access; Green Open Access	Scopus	adolescent; adulthood; authority; chemical binding; child; child parent relation; childhood; exposure; female; heat; human; life event; major clinical study; sexual abuse; sexual intercourse; symptom; adult; Caucasian; child rearing; child sexual abuse; object relation; parent; psychological resilience; psychology; twins; Adolescent; Adult; Child; Child Abuse, Sexual; Child Rearing; European Cont…	This study examined the effect of parenting on the association between childhood sexual abuse (CSA) and psychiatric resilience in adulthood in a large female twin sample (n = 1423) assessed for severe CSA (i.e., attempted or completed intercourse before age 16). Severe CSA was associated with lower resilience to recent stressors in adulthood (defined as the difference between their internalizing …
Taufik, A.A.; Farnanda	Fundamentalism among Acehnese youth: Acehnese university students’ attitudes on religious fundamentalism, right-wing authoritarianism, and militia sentiments	2018	Humanities and Social Sciences Reviews	10.18510/hssr.2018.631	https://www.scopus.com/inward/record.uri?eid=2-s2.0-85067311805&doi=10.18510%2Fhssr.2018.631&partnerID=40&md5=ebe75a962d3667128245f43555b2d9f7	Fakultas Ekonomi dan Bisnis, Universitas Indonesia, Depok, West Java, Indonesia; Universitas Gadjah Mada, Yogyakarta, Yogyakarta, Indonesia	Gyandhara International Academic Publications	English	Article	All Open Access; Gold Open Access	Scopus		Purpose: This study aims to measure the attitude levels of Acehnese university students on religious fundamentalism, right-wing authoritarianism, and militia sentiments and determine whether there are strong correlations between these attitudes. Methodology: A modified Islamic and Indonesian version of the Revised Religious Fundamentalism Scale, the Right-Wing Authoritarianism Scale, and the Mili…
Cerezo, F.; Ruiz-Esteban, C.; Lacasa, C.S.; Arense-Gonzalo, J.J.A.	Dimensions of parenting styles, social climate, and bullying victims in primary and secondary education	2018	Psicothema	10.7334/psicothema2016.360	https://www.scopus.com/inward/record.uri?eid=2-s2.0-85040821778&doi=10.7334%2Fpsicothema2016.360&partnerID=40&md5=bce1c6f7d8f5e46a26e84acd5e094014	Universidad de Murcia, Murcia, Murcia, Spain	Colegio Oficial de Psicologos Asturias	English	Article	All Open Access; Gold Open Access	Scopus	age; aggression; attitude; authority; bullying; child; child abuse; child parent relation; child psychology; comparative study; crime victim; female; friend; human; male; peer group; psychology; questionnaire; risk factor; school; social distance; social environment; Spain; student; Age Factors; Aggression; Authoritarianism; Bullying; Child; Child Abuse; Crime Victims; Female; Friends; Humans; Ma…	Background: Bullying as a construct is found to be related to a variety of individual, parental and academic factors. Familial factors include family environment, parenting style and parental involvement. The main aim of this study is to find out how Primary and Secondary Education students perceive parenting styles and social climate and if there are differences between pupils from these two edu…
Slone, M.; Shoshani, A.	Children affected by war and armed conflict: Parental protective factors and resistance to mental health symptoms	2017	Frontiers in Psychology	10.3389/fpsyg.2017.01397	https://www.scopus.com/inward/record.uri?eid=2-s2.0-85028471356&doi=10.3389%2Ffpsyg.2017.01397&partnerID=40&md5=b07c7f117f21241b6198d7223362aff3	School of Psychological Sciences, Tel Aviv University, Tel Aviv-Yafo, Tel Aviv District, Israel; Baruch Ivcher School of Psychology, Reichman University, Herzliya, Tel Aviv, Israel	Frontiers Media S.A. info@frontiersin.org	English	Article	All Open Access; Gold Open Access; Green Accepted Open Access; Green Open Access	Scopus		This study examined the role of parenting styles and parental warmth in moderating relations between exposure to political life events and mental health symptoms among 277 Israeli adolescents aged 12-14 and their parents, who had been exposed to protracted periods of war, missile bombardments, and terrorism. Adolescents completed the Political Life Events (PLE) scale, Brief Symptom Inventory and …
Ahuja, K.K.; Dhillon, M.; Juneja, A.; Sharma, B.	Breaking barriers: An education and contact intervention to reduce mental illness stigma among Indian college students; Rompiendo barreras: una intervención educativa y de contacto para reducir el estigma de los trastornos mentales en los estudiantes universitarios de la India	2017	Psychosocial Intervention	10.1016/j.psi.2016.11.003	https://www.scopus.com/inward/record.uri?eid=2-s2.0-85011306601&doi=10.1016%2Fj.psi.2016.11.003&partnerID=40&md5=ae00ff44904681e4299536ff5de33378	Lady Shri Ram College for Women, New Delhi, India	Elsevier Doyma editorial@elsevier.com	English	Article	All Open Access; Gold Open Access; Green Accepted Open Access; Green Open Access	Scopus		This study assessed the effectiveness of an intervention designed to foster more positive attitudes towards persons with mental illness among college students in Delhi. A total of 50 young people participated in a one-time education and contact based intervention. Attitudes towards persons with mental illness were assessed before the intervention, immediately after it and at a one week follow-up.…
Marschark, M.; Zettler, I.; Dammeyer, J.	Social dominance orientation, language orientation, and deaf identity	2017	Journal of Deaf Studies and Deaf Education	10.1093/deafed/enx018	https://www.scopus.com/inward/record.uri?eid=2-s2.0-85021758820&doi=10.1093%2Fdeafed%2Fenx018&partnerID=40&md5=880f7fad48ab95086a74d6a6ce040add	National Technical Institute for the Deaf, Rochester, NY, United States; University of Aberdeen, Aberdeen, Scotland, United Kingdom; Københavns Universitet, Copenhagen, Hovedstaden, Denmark	Oxford University Press jnl.info@oup.co.uk	English	Article	All Open Access; Bronze Open Access; Green Accepted Open Access; Green Open Access	Scopus	adolescent; adult; analysis of variance; cultural anthropology; cultural factor; female; hearing impairment; human; interpersonal communication; male; orientation; psychology; sign language; social behavior; social dominance; young adult; Acculturation; Adolescent; Adult; Analysis of Variance; Communication; Culture; Deafness; Female; Humans; Male; Orientation; Sign Language; Social Dominance; So…	The notion of the Deaf community as a linguistic-cultural minority has been increasingly recognized and studied over the last two decades. However, significant differences of opinion and perspective within that population typically have been neglected in the literature. Social dominance orientation (SDO), a theoretical construct, typically focusing on intergroup perceptions and relations, is one …
Levinson, A.R.; Speed, B.C.; Nelson, B.; Bress, J.N.; Hajcak, G.	Authoritarian parenting predicts reduced electrocortical response to observed adolescent offspring rewards	2017	Social Cognitive and Affective Neuroscience	10.1093/scan/nsw130	https://www.scopus.com/inward/record.uri?eid=2-s2.0-85029750381&doi=10.1093%2Fscan%2Fnsw130&partnerID=40&md5=6dea37d9d1ad4662e8596ebfc487641e	Department of Psychology, Stony Brook University, Stony Brook, NY, United States	Oxford University Press	English	Article	All Open Access; Bronze Open Access	Scopus	adolescent; adult; arousal; attitude; authority; brain cortex; child; child parent relation; electroencephalography; evoked response; feedback system; female; human; male; middle aged; motivation; physiology; psychology; reward; Adolescent; Adult; Arousal; Authoritarianism; Cerebral Cortex; Child; Electroencephalography; Evoked Potentials; Feedback; Female; Humans; Male; Middle Aged; Motivation; …	Parenting styles are robust predictors of offspring outcomes, yet little is known about their neural underpinnings. In this study, 44 parent-adolescent dyads (M<inf>age</inf> of adolescent = 12.9) completed a laboratory guessing task while EEG was continuously recorded. In the task, each pair member received feedback about their own monetary wins and losses and also observed the monetary wins and…
Bratt, C.; Sidanius, J.; Sheehy-Skeffington, J.	Shaping the Development of Prejudice: Latent Growth Modeling of the Influence of Social Dominance Orientation on Outgroup Affect in Youth	2016	Personality and Social Psychology Bulletin	10.1177/0146167216666267	https://www.scopus.com/inward/record.uri?eid=2-s2.0-84995890811&doi=10.1177%2F0146167216666267&partnerID=40&md5=fb61c734e701db11ed44aef44e852afc	University of Kent, Canterbury, Kent, United Kingdom; Regional Center for Child and Adolescent Mental Health, Oslo, Oslo, Norway; Harvard University, Cambridge, MA, United States; London School of Economics and Political Science, London, United Kingdom	SAGE Publications Inc. claims@sagepub.com	English	Article	All Open Access; Green Accepted Open Access; Green Open Access	Scopus	human; juvenile; longitudinal study; major clinical study; model; Norwegian (citizen); ordo; prejudice; social dominance; university student; adolescent; adult; attitude; female; group process; male; Norway; psychological model; United States; young adult; Adolescent; Adult; Attitude; Female; Group Processes; Humans; Male; Models, Psychological; Prejudice; Social Dominance; Young Adult	Social dominance orientation (SDO) has been theorized as a stable, early-emerging trait influencing outgroup evaluations, a view supported by evidence from cross-sectional and two-wave longitudinal research. Yet, the limitations of identifying causal paths with cross-sectional and two-wave designs are increasingly being acknowledged. This article presents the first use of multi-wave data to test …
Derado, A.; Dergić, V.; Medugorac, V.	Croatian youth and populism: A mixed methods analysis of the populism “breeding ground” among the youth in the city of Zagreb; Mladi u Hrvatskoj i populizam: Analiza »plodnog tla« za razvoj populizma među mladima u gradu zagrebu primjenom mješovite metode	2016	Revija za Sociologiju	10.5613/rzs.46.2.2	https://www.scopus.com/inward/record.uri?eid=2-s2.0-85006240131&doi=10.5613%2Frzs.46.2.2&partnerID=40&md5=1ede8db359eed56685aeb971fb5bc136	Institute of Social Sciences Ivo Pilar - Regional Center Split, Croatia; Institut Drustvenih Znanosti Ivo Pilar, Zagreb, Croatia	Croatian Sociological Association	English	Article	All Open Access; Gold Open Access; Green Accepted Open Access; Green Open Access	Scopus		A number of recent international studies have reported the growing electoral success of populist parties among younger age groups. In this study, authors analysed the “breeding ground” for populism among the youth in Zagreb using the results of the Memory, Youth, Political Legacy and Civic Engagement (MYPLACE) project in Croatia. A mixed methods approach was employed with thematic analysis of 61 …
Albarello, F; Crocetti, E; Rubini, M	Prejudice and Inclusiveness in Adolescence: The Role of Social Dominance Orientation and Multiple Categorization	2020	CHILD DEVELOPMENT	10.1111/cdev.13295	http://dx.doi.org/10.1111/cdev.13295	University of Bologna	CHILD DEVELOPMENT	English	Article	Green Submitted	WOS	DEVELOPMENTAL INTERGROUP THEORY; RIGHT-WING AUTHORITARIANISM; ANTI-IMMIGRANT ATTITUDES; MODERN RACIAL PREJUDICE; OF-FIT INDEXES; EDUCATIONAL IDENTITY; ESSENTIALIST BELIEFS; POLITICAL-ATTITUDES; CULTURAL-DIVERSITY; EMERGING ADULTHOOD	This study examined the relations of multiple categorization and social dominance orientation with adolescents' prejudice against migrants and identification with the human group over time. Participants were 304 Northern-Italian late adolescents (61.84% female,M-age = 17.49) involved in a three-wave longitudinal study (with 3 months interval between waves). Results showed that multiple categoriza…
Tenenbaum, HR; Capelos, T; Lorimer, J; Stocks, T	Positive thinking elevates tolerance: Experimental effects of happiness on adolescents' attitudes toward asylum seekers	2018	CLINICAL CHILD PSYCHOLOGY AND PSYCHIATRY	10.1177/1359104518755217	http://dx.doi.org/10.1177/1359104518755217	University of Surrey; University of Birmingham; University of Oxford	CLINICAL CHILD PSYCHOLOGY AND PSYCHIATRY	English	Article	Green Submitted	WOS	RIGHT-WING AUTHORITARIANISM; POLITICAL TOLERANCE; MOOD; EMOTIONS; MUSLIM; CONCEPTUALIZATION; INDIVIDUALS; JUDGMENTS; REFUGEES; BEHAVIOR	Inducing emotional reactions toward social groups can influence individuals' political tolerance. This study examines the influence of incidental fear and happiness on adolescents' tolerant attitudes and feelings toward young Muslim asylum seekers. In our experiment, 219 16- to 21-year-olds completed measures of prejudicial attitudes. After being induced to feel happiness, fear, or no emotion (co…
Isen, JD; Ludeke, SG; Foster, JD; McGue, MK; Iacono, WG	The clashing nature of rebelliousness: Nontraditional attitudes and counter-normative behaviors show divergent associations with intelligence	2022	JOURNAL OF PERSONALITY	10.1111/jopy.12681	http://dx.doi.org/10.1111/jopy.12681	University of South Alabama; University of Southern Denmark; University of Minnesota System; University of Minnesota Twin Cities	JOURNAL OF PERSONALITY	English	Article	Bronze	WOS	SOCIAL-DOMINANCE ORIENTATION; RIGHT-WING AUTHORITARIANISM; PERSONALITY-TRAITS; COGNITIVE-ABILITY; SMART TEENS; CONSERVATISM; ADOLESCENT; DISORDERS; ALCOHOL; IQ	Objective Prior literature indicates that nontraditional attitudes are linked to higher intelligence. However, such attitudes in adolescence often accompany counter-normative, delinquent-type behaviors, which are themselves negatively linked with intelligence. This points to the possibility of suppression in the relationship between intelligence and nontraditional attitudes. Method We analyzed a …
Amadori, A; Sherwood, SH; Russell, ST; Brighi, A	Risks and Protective Factors Associated to Homophobic Cyberbullying Among Youth	2025	AGGRESSIVE BEHAVIOR	10.1002/ab.70034	http://dx.doi.org/10.1002/ab.70034	Free University of Bozen-Bolzano; University of Texas System; University of Texas Austin	AGGRESSIVE BEHAVIOR	English	Article	Green Submitted, hybrid	WOS	SOCIAL-DOMINANCE ORIENTATION; SEXUAL ORIENTATION; BEHAVIOR; AGGRESSION; NORMS; PERPETRATION; ADOLESCENTS; PREJUDICE; ATTITUDES; IDENTITY	Homophobic cyberbullying and other forms of anti-LGBTQ+ bias among adolescents are an emerging and concerning form of online bias-based aggression. However, little research has explored its prevalence and correlates. This study aims to address this gap by investigating homophobic cyberbullying through the theoretical lens of a socioecological stigma framework. Specifically, it examines the associ…
Lilly, KJ; Costello, TH; Sibley, CG; Osborne, D	Identifying Types of authoritarians: A latent profile analysis of left- and right-wing authoritarianism and social dominance orientation	2025	EUROPEAN JOURNAL OF PERSONALITY	10.1177/08902070241280319	http://dx.doi.org/10.1177/08902070241280319	University of Auckland; Massachusetts Institute of Technology (MIT); University of Regina	EUROPEAN JOURNAL OF PERSONALITY	English	Article	hybrid	WOS	ATTITUDES; PERSONALITY; IDEOLOGY; SUPPORT; SCIENCE; DISCRIMINATION; CONSERVATISM; METAANALYSIS; VALIDATION; RUMINATION	Recent research argues that authoritarianism exists on the right and left, further positing that both manifestations share core features. We explore this possibility by conducting a latent profile analysis of left-wing authoritarianism (LWA), right-wing authoritarianism (RWA), and social dominance orientation (SDO) in a nationwide random sample of adults (N = 34,101). Five unique profiles emerged…
Ubach, SLI	Psychometric Properties of the Social Dominance Orientation Scale in Chilean Adolescents	2025	REVISTA IBEROAMERICANA DE DIAGNOSTICO Y EVALUACION-E AVALIACAO PSICOLOGICA	10.21865/RIDEP75.1.04	http://dx.doi.org/10.21865/RIDEP75.1.04		REVISTA IBEROAMERICANA DE DIAGNOSTICO Y EVALUACION-E AVALIACAO PSICOLOGICA	Spanish	Article	Bronze	WOS	SYSTEM JUSTIFICATION; PREJUDICE; ATTITUDES; IDENTITY; GENDER; EQUALITY; LEGITIMATION; VALIDATION; OPPOSITION; HIERARCHY	This study assessed the dimensionality and psychometric properties of the Social Dominance Orientation Scale (SDO), which measures individuals' endorsement of anti-egalitarian values, and support and perpetuate hierarchical group-based systems of inequality. The sample included of 1,280 Chilean students from 7th and 8th grade of basic education and from 1st to 4th grade of secondary education. Th…
Abbott, P; Teti, A; Sapsford, R	The tide that failed to rise: Young people's politics and social values in and after the Arab uprisings	2020	MEDITERRANEAN POLITICS	10.1080/13629395.2018.1482124	http://dx.doi.org/10.1080/13629395.2018.1482124	University of Aberdeen; University of Aberdeen	MEDITERRANEAN POLITICS	English	Article	Bronze	WOS	MIDDLE-EAST; DEMOCRACY; AUTHORITARIANISM; DEMOCRATIZATION; REQUISITES; WORLD	The story of the 'Arab Spring' as a revolt of young people against autocracy does not stand up to survey analysis at country level. Data from the Arab Transformations Survey show that young people were over-represented as participants, but it is necessary to stretch the concept of 'youth' into middle age in some countries to say this, there were plenty of older participants, and the protests were…
Davies, GA; Edney, K; Wang, B	Modelling Chinese Youth Support for Military Intervention in the Diaoyu/Senkaku Islands: Beyond Nationalism and Militarism	2023	JOURNAL OF CONFLICT RESOLUTION	10.1177/00220027221143971	http://dx.doi.org/10.1177/00220027221143971	University of York - UK; University of Leeds; University of International Business & Economics; University of York - UK	JOURNAL OF CONFLICT RESOLUTION	English	Article	hybrid	WOS	SOCIAL-DOMINANCE ORIENTATION; RIGHT-WING AUTHORITARIANISM; FOREIGN-POLICY; PUBLIC SUPPORT; WAR; ATTITUDES; PERSONALITY; AMERICAN; MECHANISMS; ATTACHMENT	Research on public opinion and foreign policy in China has focused on nationalism as the driver behind public support for the use of force. However, nationalism is just one of many potentially significant factors that can increase support for military deployments. In this article we build a mediation model to test the relative effects of psychological predispositions, foreign policy attitudes, pe…
Zhang, JW; Mollandsoy, AB; Nornes, C; Erevik, EK; Pallesen, S	Predicting hostility towards women: incel-related factors in a general sample of men	2025	SCANDINAVIAN JOURNAL OF PSYCHOLOGY	10.1111/sjop.13062	http://dx.doi.org/10.1111/sjop.13062	University of Bergen; University of Padua; Central South University; University of Bergen	SCANDINAVIAN JOURNAL OF PSYCHOLOGY	English	Article	Green Submitted, Bronze	WOS	SOCIAL-DOMINANCE ORIENTATION; RIGHT-WING AUTHORITARIANISM; VIDEO GAMES; BENEVOLENT SEXISM; RAPE MYTHS; GENDER; ATTITUDES; IDEOLOGY; PERCEPTIONS; PERSONALITY	Hostility towards women is a type of prejudice that can have adverse effects on women and society, but research on predictors of men's hostility towards women is limited. The present study primarily introduced predictors associated with misogynist involuntary celibates (incels), and then investigated whether loneliness, rejection, attractiveness, number of romantic and sexual partners, right-wing…
Ilmarinen, VJ; Sortheix, FM; Lönnqvist, JE	Consistency and variation in the associations between Refugee and environmental attitudes in European mass publics	2021	JOURNAL OF ENVIRONMENTAL PSYCHOLOGY	10.1016/j.jenvp.2020.101540	http://dx.doi.org/10.1016/j.jenvp.2020.101540	University of Helsinki; Pompeu Fabra University	JOURNAL OF ENVIRONMENTAL PSYCHOLOGY	English	Article	Green Submitted, hybrid	WOS	SOCIAL-DOMINANCE ORIENTATION; POLITICAL-IDEOLOGY; POLARIZATION; IMMIGRATION; AUTHORITARIANISM; SUPPORT; CRISIS; VALUES; ELITE; AGE	We investigated the associations between refugee and environmental attitudes among 36876 respondents from 20 countries included in the European Social Survey Round 8 (2016). Three preregistered hypotheses were supported: (H1) there was a positive association between these attitudes across countries (meta-analytical partial correlation = .16), (H2) anti-immigration party voters held more negative …
Jylhä, KM; Rydgren, J; Strimling, P	Xenophobia among radical and mainstream right-wing party voters: prevalence, correlates and influence on party support	2022	ETHNIC AND RACIAL STUDIES	10.1080/01419870.2022.2061866	http://dx.doi.org/10.1080/01419870.2022.2061866	Stockholm University; Stockholm University	ETHNIC AND RACIAL STUDIES	English	Article	hybrid	WOS	SOCIAL-DOMINANCE ORIENTATION; AMBIVALENT SEXISM; SWEDEN DEMOCRATS; IMMIGRATION; PERSONALITY; ATTITUDES; POPULISM; EUROPE; AUTHORITARIANISM; NATIONALIST	Considering the current political relevance of anti-immigration sentiments, we examined preference to avoid interacting with immigrants - conceptualized here as a manifestation of xenophobia - among radical (Sweden Democrats, Sverigedemokraterna, N = 2216) and mainstream (Conservative Party, Moderaterna, N = 634) right-wing voters in Sweden. Correlates of xenophobia did not differ between the vot…
Konopka, K; Prusik, M; Szulawski, M	Two Sexes, Two Genders Only: Measuring Attitudes toward Transgender Individuals in Poland	2020	SEX ROLES	10.1007/s11199-019-01071-7	http://dx.doi.org/10.1007/s11199-019-01071-7	The Maria Grzegorzewska University; University of Warsaw	SEX ROLES	English	Article	hybrid	WOS	RIGHT-WING AUTHORITARIANISM; GAY MEN; ADOLESCENTS ATTITUDES; PERCEIVED SIMILARITY; AMBIVALENT SEXISM; BENEVOLENT SEXISM; SOCIAL-DOMINANCE; TRANSPHOBIA; RELIGIOSITY; HOMOPHOBIA	Transphobia is an under-examined but important type of prejudice to study in Polish culture. Poland is a country where a majority of transgender people feel discriminated against. There is a need for a more evidence-based measures for researchers and practitioners to better understand transphobia. The main purpose of the present three studies (n = 300 participants for each study) was to validate …
Bobba, B; Branje, S; Crocetti, E	Parents' and classmates' influences on adolescents' ethnic prejudice: A longitudinal multi-informant study	2024	CHILD DEVELOPMENT	10.1111/cdev.14087	http://dx.doi.org/10.1111/cdev.14087	University of Bologna; Utrecht University; University of Bologna	CHILD DEVELOPMENT	English	Article	Green Submitted, hybrid	WOS	NEGATIVE INTERGROUP CONTACT; INTERGENERATIONAL TRANSMISSION; RACIAL-ATTITUDES; SOCIALIZATION; EXPERIENCES; CHILD; AUTHORITARIANISM; METAANALYSIS; PERCEPTIONS; FRIENDSHIPS	The family and classroom are important contexts that can contribute to the socialization of ethnic prejudice. However, less is known about their unique, relative, and synergic contributions in influencing youth's affective and cognitive prejudice. The current longitudinal study examined these processes and possible moderators among 688 Italian youth (49.13% girls; Mage = 15.61 years), their paren…
Shamionov, RM; Bocharova, EE; Nevskiy, EV; Suzdaltcev, NV; Akayomova, UA	THE ROLE OF ATTITUDES TOWARDS AUTHORITARIANISM AND SOCIAL TRUST IN THE MANIFESTATIONS OF CIVIC AND ON-LINE ACTIVITY	2023	EKSPERIMENTALNAYA PSIKHOLOGIYA	10.17759/exppsy.2023160207	http://dx.doi.org/10.17759/exppsy.2023160207	Saratov State University	EKSPERIMENTALNAYA PSIKHOLOGIYA	English	Article	gold	WOS		Attitudes towards authoritarianism, social dominance, social competition and social trust are important regulators of social behavior. Therefore, correlating attitudes with commitment to various forms of activity is an important step towards understanding and specifying their role in behavior. The purpose of the study is to identify the role of attitudes towards authoritarianism and social trust …
Prosek, T; Poslon, XD; Lásticová, B	Validation of the Slovak Version of Tolerance Scale on a Sample of Young Adults and Adolescents	2025	STUDIA PSYCHOLOGICA	10.31577/sp.2025.03.925	http://dx.doi.org/10.31577/sp.2025.03.925	Slovak Academy of Sciences; Institute for Research in Social Communication, SAS	STUDIA PSYCHOLOGICA	English	Article	gold	WOS	SOCIAL-DOMINANCE ORIENTATION; ATTITUDES; PREJUDICE; DISCRIMINATION; MAJORITY; CONTACT; THREAT	As societies become more diverse, tolerance plays a crucial role in fostering peaceful coexistence, particu-larly in the context of global migration, where immigrants and refugees often face prejudice and discrimi-nation. This study builds on Hjerm et al.'s (2020) conceptualization of tolerance, which emphasizes a value orientation towards difference, and its distinct nature from prejudice. The p…
Miklikowska, M	Development of anti-immigrant attitudes in adolescence: The role of parents, peers, intergroup friendships, and empathy	2017	BRITISH JOURNAL OF PSYCHOLOGY	10.1111/bjop.12236	http://dx.doi.org/10.1111/bjop.12236	Orebro University	BRITISH JOURNAL OF PSYCHOLOGY	English	Article	Green Submitted, hybrid	WOS	RACIAL SOCIALIZATION PRACTICES; CONTACT REDUCE PREJUDICE; INDIVIDUAL-DIFFERENCES; TRANSMISSION; FEELINGS; SUPPORT; CHILD; AUTHORITARIANISM; METAANALYSIS; TOLERANCE	Ethnic and racial intergroup attitudes are assumed to develop due to the influence of socialization contexts. However, there is still little longitudinal evidence supporting this claim. We also know little about the relative importance of socialization contexts, the possible interplay between them as well as about the conditions and mechanisms that might underlie socialization effects. This longi…
Hamer, K; McFarland, S	The role of early intergroup experiences for identification with all humanity in adulthood	2023	FRONTIERS IN PSYCHOLOGY	10.3389/fpsyg.2023.1042602	http://dx.doi.org/10.3389/fpsyg.2023.1042602	Polish Academy of Sciences; Institute of Psychology of the Polish Academy of Sciences; Western Kentucky University	FRONTIERS IN PSYCHOLOGY	English	Article	Green Submitted, gold	WOS	METAANALYTIC TEST; SOCIAL-DOMINANCE; CONTACT; ATTITUDES; PREJUDICE; CHILDREN; INGROUP; SUPPORT; BIAS; AUTHORITARIANISM	Identification with all humanity (IWAH), defined as a bond with and concern for people all over the world, predicts concern for global problems, commitment to human rights, and prosocial activities. However, it is still unknown how such a broad social identification develops and if early experiences play any role. Two studies explored the role of diverse childhood and adolescence intergroup exper…
Cueto, RM; Ayma, LS; Llanco, CA; Acedo, F; Loli, C	Coexistence and Social Exclusion of Venezuelan Migrants in Lima, Perú: A Psychosocial Approach	2024	PSYCHOLOGY IN RUSSIA-STATE OF THE ART	10.11621/pir.2024.0405	http://dx.doi.org/10.11621/pir.2024.0405	Pontificia Universidad Catolica del Peru	PSYCHOLOGY IN RUSSIA-STATE OF THE ART	English	Article	Green Submitted, gold	WOS	DOMINANCE ORIENTATION; STEREOTYPE CONTENT; WING AUTHORITARIANISM; COMPETENCE; IDEOLOGY; DIMENSIONS; PSYCHOLOGY; PREJUDICE; ATTITUDES; EMOTIONS	Background. An understanding of the dynamics of intergroup relations, particularly in relation to migrant populations, is of critical importance in a variety of societal contexts. This study examines the relationship between conservatism (Social Dominance Orientation, SDO), intergroup dynamics (stereotypes and intergroup emotions), and social distance (openness to coexistence and tendencies towar…
Bobba, B; Crocetti, E	The toll of prejudice: The longitudinal interplay between ethnic prejudice and well-being in adolescence	2025	EUROPEAN JOURNAL OF PERSONALITY	10.1177/08902070241289965	http://dx.doi.org/10.1177/08902070241289965	University of Bologna	EUROPEAN JOURNAL OF PERSONALITY	English	Article	Green Submitted, Bronze	WOS	SF-36 HEALTH SURVEY; MENTAL-HEALTH; ATTITUDES; DISCRIMINATION; THREAT; AUTHORITARIANISM; CONSERVATIVES; PREDICTORS; IMMIGRANTS; XENOPHOBIA	Ethnic prejudice has negative effects on the well-being of ethnic minorities. However, less is known about the consequences of holding negative attitudes toward diversity for ethnic majority youth in current multicultural societies. Across two studies, the current research examined the medium-term (Study I) and day-to-day (Study II) reciprocal associations between affective and cognitive prejudic…
Daldrop, C; Homan, AC; Buengeler, C	Too young to lead? Role incongruity explains age bias against young leaders	2025	LEADERSHIP QUARTERLY	10.1016/j.leaqua.2025.101878	http://dx.doi.org/10.1016/j.leaqua.2025.101878	University of Kiel; University of Amsterdam	LEADERSHIP QUARTERLY	English	Article	hybrid	WOS	SOCIAL-DOMINANCE ORIENTATION; SEX-ROLE STEREOTYPES; IMPLICIT LEADERSHIP; GENDER STEREOTYPES; OLDER-ADULTS; LIFE-SPAN; METAANALYSIS; PERCEPTIONS; WOMEN; CONSTRAINTS	Although no evidence suggests that young leaders are less effective than older ones, lowered perceptions of leadership suitability may limit their career advancement. This research examines age bias against young leaders by investigating why they are perceived as less leader-like and identifying observers more likely to endorse these perceptions. Drawing on role congruity theory and age stereotyp…
Berrocal, MDG; Vallejo-Medina, P; Moyano, N; Sierra, JC	Sexual Double Standard: A Psychometric Study From a Macropsychological Perspective Among the Spanish Heterosexual Population	2019	FRONTIERS IN PSYCHOLOGY	10.3389/fpsyg.2019.01869	http://dx.doi.org/10.3389/fpsyg.2019.01869	University of Granada; University of Zaragoza	FRONTIERS IN PSYCHOLOGY	English	Article	Green Submitted, gold	WOS	SOCIAL-DOMINANCE ORIENTATION; GENDER-DIFFERENCES; COLLECTIVE ACTION; MODEL; STUDENTS; SEXISM; NORMS; WOMEN; SATISFACTION; ADAPTATION	In the context of heterosexual relationships, the sexual double standard (SDS) leads to a more negative assessment of women than men when they exhibit the same sexual behavior. This work assumes that in Western democratic societies, the individual attitude toward SDS takes different forms due to the processes of conviction regarding the social norm that exists on this matter. Therefore, the indiv…
Sobkin, VS; Kalashnikova, EA	Relationships with Parents of Teenagers from Full/Incomplete Families and Status among Classmates	2023	SOCIAL PSYCHOLOGY AND SOCIETY	10.17759/sps.2023140104	http://dx.doi.org/10.17759/sps.2023140104	Psychological Institute, Russian Academy of Education	SOCIAL PSYCHOLOGY AND SOCIETY	English	Article	gold	WOS		Objective. Identification of meaningful features of the ratio of adolescents' self-esteem of status among classmates and stylistic aspects of interactions with parents among students from full and incomplete families.Background. Family and school are the most important institutions of a teenager's socialization. In the course of the social relationships developing here, value orientations are for…
Epstein, R; Bock, SD; Drew, MJ; Scandalis, Z	Infantilization across the life span: A large-scale internet study suggests that emotional abuse is especially damaging	2023	MOTIVATION AND EMOTION	10.1007/s11031-022-09989-4	http://dx.doi.org/10.1007/s11031-022-09989-4		MOTIVATION AND EMOTION	English	Article	hybrid	WOS	CONFLICT-TACTICS-SCALES; PARENT-CHILD RELATIONSHIPS; NEGATIVE ATTITUDES; AMBIVALENT SEXISM; PRIVACY INVASION; UNITED-STATES; GENDER; HEALTH; PERCEPTIONS; VALIDATION	When competent adults are treated like children, negative outcomes sometimes follow. We used a concurrent study design to conduct an internet-based study to determine how infantilization varies by demographic category and which types of infantilization might be most harmful. The test, which measured 15 types of infantilization, was taken by 32,118 people (mean age 27.6) from 153 countries (most f…
Off, G; Charron, N; Alexander, A	Who perceives women's rights as threatening to men and boys? Explaining modern sexism among young men in Europe	2022	FRONTIERS IN POLITICAL SCIENCE	10.3389/fpos.2022.909811	http://dx.doi.org/10.3389/fpos.2022.909811	University of Gothenburg	FRONTIERS IN POLITICAL SCIENCE	English	Article	Green Submitted, gold	WOS	SOCIAL-DOMINANCE ORIENTATION; AMBIVALENT SEXISM; BENEVOLENT SEXISM; PSYCHOLOGICAL ENTITLEMENT; GENDER-DIFFERENCES; HOSTILE; RELIGIOSITY; ATTITUDES; IDEOLOGY; PERSONALITY	While Western democracies have become increasingly gender-equal over the past decades, recent research documents a backlash against gender equality in the form of rising modern sexism. Previous research shows that modern sexism predicts political attitudes and voting behavior that are detrimental to women's empowerment and liberalism. Yet, we know little about which factors explain modern sexist …
von Andrian-Werburg, MTP; Siegers, P; Breuer, J	A Re-evaluation of Online Pornography Use in Germany: A Combination of Web Tracking and Survey Data Analysis	2023	ARCHIVES OF SEXUAL BEHAVIOR	10.1007/s10508-023-02666-8	http://dx.doi.org/10.1007/s10508-023-02666-8	University of Wurzburg	ARCHIVES OF SEXUAL BEHAVIOR	English	Article	Green Submitted, hybrid	WOS	RELIGIOSITY; MORALITY	Several researchers have questioned the reliability of pornography research's findings. Following a recent call to use more reliable data sources, we conducted two analyses to investigate patterns and predictors of online pornography use (OPU). Our analyses were based on data from a large-scale German online web tracking panel (N = 3018) gathered from June 2018 to June 2019. The study we present …
Knupfer, H; Kaskeleviciute, R; Matthes, J	Silent Sympathy: News Attention, Subtle Support for Far-Right Extremism, and Negative Attitudes Toward Muslims	2025	TERRORISM AND POLITICAL VIOLENCE	10.1080/09546553.2023.2282464	http://dx.doi.org/10.1080/09546553.2023.2282464	University of Vienna; University of Vienna	TERRORISM AND POLITICAL VIOLENCE	English	Article	hybrid	WOS	HOSTILE MEDIA PERCEPTIONS; TERRORISM; COVERAGE; THREAT; AUTHORITARIANISM; PREJUDICE; CONSEQUENCES; VIOLENCE; ISLAMOPHOBIA; IMMIGRATION	Right-wing terrorist (RWT) incidents targeting Muslims have become more frequent and news reporting about these incidents can trigger a variety of cognitions and behaviors in audiences. While some studies report more tolerance and openness in response to RWT, hate crimes against minorities can increase in their aftermath. To date, we know little about the associations between following news repor…
Suberry, A; Bodner, E	Psychological Well-Being and Self-Aging Attitudes Moderate the Association between Subjective Age and Age Discrimination in the Workplace	2024	BEHAVIORAL SCIENCES	10.3390/bs14090742	http://dx.doi.org/10.3390/bs14090742	Bar Ilan University; Bar Ilan University	BEHAVIORAL SCIENCES	English	Article	Green Submitted, gold	WOS	PERCEIVED DISCRIMINATION; MENTAL-HEALTH; JOB-SATISFACTION; OLDER WORKERS; SHORT-FORM; LIFE; VALIDATION; METAANALYSIS; AUTHORITARIANISM; EXPLORATIONS	Views of aging include peoples' assessment of their own aging process and their subjective age. Positive views of aging relate to a improved psychological well-being which predicts better physical and mental health. While these relationships were substantially studied, the moderating roles of self-aging attitudes and psychological well-being in the subjective age-age discrimination connection hav…
Holler, S; Cramer, H; Liebscher, D; Jeitler, M; Schumann, D; Murthy, V; Michalsen, A; Kessler, CS	Differences Between Omnivores and Vegetarians in Personality Profiles, Values, and Empathy: A Systematic Review	2021	FRONTIERS IN PSYCHOLOGY	10.3389/fpsyg.2021.579700	http://dx.doi.org/10.3389/fpsyg.2021.579700	Free University of Berlin; Humboldt University of Berlin; Charite Universitatsmedizin Berlin; Free University of Berlin; Humboldt University of Berlin; Kliniken Essen-Mitte; University of Duisburg Essen; University of Technology Sydney; Southern Cross University	FRONTIERS IN PSYCHOLOGY	English	Review	Green Submitted, gold	WOS	SOCIAL-DOMINANCE ORIENTATION; CONSCIENTIOUS OMNIVORES; HEALTH; MEAT; MOTIVATION; ATTITUDES; IDENTITY; BELIEFS; CHOICE; YOUNG	Numerous medical studies have documented vegetarian diets as having various health benefits. Studies have also compared vegetarians with other dietary groups from a socio-psychological perspective. The objective of this review is to investigate the differences between vegetarians and omnivores in terms of their personality profiles, values, and empathy skills. A search was conducted across three …
Willoughby, EA; Giannelis, A; Ludeke, S; Klemmensen, R; Norgaard, AS; Iacono, WG; Lee, JJ; McGue, M	Parent Contributions to the Development of Political Attitudes in Adoptive and Biological Families	2021	PSYCHOLOGICAL SCIENCE	10.1177/09567976211021844	http://dx.doi.org/10.1177/09567976211021844	University of Minnesota System; University of Minnesota Twin Cities; University of Southern Denmark; University of Southern Denmark	PSYCHOLOGICAL SCIENCE	English	Article	Green Submitted	WOS	ENVIRONMENTAL-INFLUENCES; COGNITIVE-ABILITY; TRANSMISSION; BEHAVIOR; AUTHORITARIANISM; HERITABILITY; BELIEFS; YOUTH; TWINS	Where do our political attitudes originate? Although early research attributed the formation of such beliefs to parent and peer socialization, genetically sensitive designs later clarified the substantial role of genes in the development of sociopolitical attitudes. However, it has remained unclear whether parental influence on offspring attitudes persists beyond adolescence. In a unique sample o…
Cinquegrana, V; Marini, M; Galdi, S	From Endorsement of Ambivalent Sexism to Psychological IPV Victimization: The Role of Attitudes Supportive of IPV, Legitimating Myths of IPV, and Acceptance of Psychological Aggression	2022	FRONTIERS IN PSYCHOLOGY	10.3389/fpsyg.2022.922814	http://dx.doi.org/10.3389/fpsyg.2022.922814	Universita della Campania Vanvitelli; Istituto Italiano di Tecnologia - IIT	FRONTIERS IN PSYCHOLOGY	English	Article	Green Submitted, gold	WOS	INTIMATE PARTNER VIOLENCE; SOCIAL-DOMINANCE ORIENTATION; VICTIM-BLAMING ATTITUDES; DOMESTIC VIOLENCE; BENEVOLENT SEXISM; COLLEGE-STUDENTS; MENTAL-HEALTH; DIFFERENTIATING HOSTILE; SEXUAL REVICTIMIZATION; SYSTEM JUSTIFICATION	Research on intimate partner violence (IPV) has recognized psychological abuse as a precursor of physical and sexual violence in intimate relationships. However, risk factors in predicting women's psychological abuse victimization in such a context are still unclear. The goal of the present work was to investigate the role of ambivalent sexism on psychological IPV victimization, by taking into ac…
González-Fuentes, JA; Moreno-Manso, JM; Guerrero-Molina, M	Empatía y personalidad como variables predictoras de la homofobia sutil y manifiesta	2024	REVISTA CLINICA CONTEMPORANEA	10.5093/cc2024a11	http://dx.doi.org/10.5093/cc2024a11	Universidad de Extremadura	REVISTA CLINICA CONTEMPORANEA	Spanish	Article	gold	WOS	RIGHT-WING AUTHORITARIANISM; GAY MEN; PREJUDICE; EMPATHY; VALIDATION; ATTITUDES; OPENNESS; STUDENTS; CONTACT; PEOPLE	Discrimination based on sexual orientation and gender identity is still a problem in most countries. This work explores the dimensions of personality and the cognitive and affective components of empathy, with the objective of determining the predictive value they have for covert and explicit homophobic attitudes. The sample consisted of 849 university students. The Subtle y Manifest Homophobic S…
Wu, HC	The Paradox of Progress: Modernization, Shifting Values, and the Persistence of Authoritarianism in China	2025	SOCIAL SCIENCE QUARTERLY	10.1111/ssqu.70022	http://dx.doi.org/10.1111/ssqu.70022	National Taiwan University	SOCIAL SCIENCE QUARTERLY	English	Article	Bronze	WOS	POLITICAL TRUST; ECONOMIC-DEVELOPMENT; CRITICAL CITIZENS; INEQUALITY; DEMOCRACY; ORIENTATIONS; DANWEI; ORDER; WILL	Objective: This study examines the evolving relationship between modernization, shifting value orientations, and political attitudes in China, with a focus on generational differences. Methods: The study employed data from the Asia Barometer Survey (2011-2019) and used Prof. Hu Fu's pro-democratic value framework to analyze democratic values. Results: The findings reveal that although younger gen…
Wu, MS; Cohen, AB	Justice Concerns After School Attacks: Belief in a Just World and Support for Perpetrator Punishment Among Chinese Adults and Adolescents	2017	SOCIAL JUSTICE RESEARCH	10.1007/s11211-017-0286-1	http://dx.doi.org/10.1007/s11211-017-0286-1	Xiamen University; Chinese Academy of Sciences; Institute of Psychology, CAS; Arizona State University; Arizona State University-Tempe	SOCIAL JUSTICE RESEARCH	English	Article	Green Submitted	WOS	LOOKING; AUTHORITARIANISM; INDIVIDUALISM; PERCEPTIONS; RELIGION; CULTURE; SOCIETY	School attacks against children seriously threaten the belief that the world is a just place, in which good people get rewarded and bad people get punished. However, to what extent and in which way belief in a just world (BJW) plays a role in reaction to school attacks have not been investigated, especially in the Chinese context, in which people are traditionally expected to prize harmony over j…
Voces, C; Caínzos, M	Pandemic and attitudes towards the political system. Have preferences for democracy and authoritarianism changed?	2022	METHAODOS-REVISTA DE CIENCIAS SOCIALES	10.17502/mrcs.v10i2.549	http://dx.doi.org/10.17502/mrcs.v10i2.549	Universidade de Santiago de Compostela; Universidade de Santiago de Compostela	METHAODOS-REVISTA DE CIENCIAS SOCIALES	English	Article	Green Submitted, gold	WOS	COVID-19; LEGITIMACY	In this article we examine whether support for democracy has diminished and the appealing of authoritarian forms of government has increased during the COVID-19 pandemic in Spain. In addition, we try to identify the social categories and ideological segments in which these changes in attitudes have been more prominent. We analyze data from two CIS barometers, from December 2019 and February 2021.…
Méndez, I; Ruiz-Esteban, C; López-García, JJ	Risk and Protective Factors Associated to Peer School Victimization	2017	FRONTIERS IN PSYCHOLOGY	10.3389/fpsyg.2017.00441	http://dx.doi.org/10.3389/fpsyg.2017.00441	University of Murcia; University of Murcia	FRONTIERS IN PSYCHOLOGY	English	Article	Green Submitted, gold	WOS	SUBSTANCE USE; ADOLESCENTS; PERCEPTIONS; BEHAVIOR; VIOLENCE; BULLIES; GENDER	The main objective of this study is to analyze the relationship between peer school victimization and some risk and protection factors and to compare the differences by role in victimization with those of non-involved bystanders. Our participants were 1,264 secondary students (M = 14.41, SD = 1.43) who participated voluntarily, although an informed consent was requested. A logistic regression mod…
Pirchio, S; Passiatore, Y; Panno, A; Maricchiolo, F; Carrus, G	A Chip Off the Old Block: Parents' Subtle Ethnic Prejudice Predicts Children's Implicit Prejudice	2018	FRONTIERS IN PSYCHOLOGY	10.3389/fpsyg.2018.00110	http://dx.doi.org/10.3389/fpsyg.2018.00110	Sapienza University Rome; Roma Tre University	FRONTIERS IN PSYCHOLOGY	English	Article	Green Submitted, gold	WOS	DEVELOPMENTAL INTERGROUP THEORY; RACIAL-ATTITUDES; INTERGENERATIONAL TRANSMISSION; NATIONAL PREJUDICE; ASSOCIATION TEST; METAANALYSIS; EXPLICIT; AUTHORITARIANISM; ADOLESCENTS; DISTANCE	The increasing flow of immigrants in many European countries and the growing presence of children from immigrant families in schools makes it relevant to study the development of prejudice in children. Parents play an important role in shaping children's values and their attitudes toward members of other ethnic groups; an intergenerational transmission of prejudice has been found in a number of s…
Petrovic, V	Who supports the New Left? Evidence from Croatia	2024	EAST EUROPEAN POLITICS	10.1080/21599165.2024.2381548	http://dx.doi.org/10.1080/21599165.2024.2381548	University of Zurich	EAST EUROPEAN POLITICS	English	Article	hybrid	WOS	RADICAL-LEFT; PARTY SYSTEMS; CLEAVAGES; AUTHORITARIANISM; DETERMINANTS; COMPETITION; PATTERNS; EUROPE	After decades of leftist quiescence in Croatia, new social movements have created viable political alternatives. This paper analyses the New Left's electoral support using 2021 survey data. The findings show greater support from younger, urban, and culturally liberal individuals, who do not favour increased state market intervention. While some New Left factions support neoliberal policies, this …
Schäfer, A	Cultural Backlash? How (Not) to Explain the Rise of Authoritarian Populism	2022	BRITISH JOURNAL OF POLITICAL SCIENCE	10.1017/S0007123421000363	http://dx.doi.org/10.1017/S0007123421000363	University of Munster	BRITISH JOURNAL OF POLITICAL SCIENCE	English	Review	hybrid	WOS	RADICAL RIGHT; WESTERN-EUROPE; PARTIES	This book review examines the theory of populism advanced by Pippa Norris and Ronald Inglehart in Cultural Backlash. The authors offer a distinct explanation of the rise of authoritarian populism in advanced democracies. As societies become more liberal over time, older, more conservative cohorts feel under threat of losing majority status and allegedly turn towards authoritarian-populist parties…
Sparks, B; Zidenberg, AM; Olver, ME	One is the loneliest number: Involuntary celibacy (incel), mental health, and loneliness	2024	CURRENT PSYCHOLOGY	10.1007/s12144-023-04275-z	http://dx.doi.org/10.1007/s12144-023-04275-z	Kingston University; Western University (University of Western Ontario); University of Saskatchewan	CURRENT PSYCHOLOGY	English	Article	Green Submitted, hybrid	WOS	SOCIAL-DOMINANCE ORIENTATION; HOSPITAL ANXIETY; DEPRESSION; VALIDATION; REJECTION; SCALE; SEX; INDIVIDUALS; SUPPORT; BUFFERS	Incels-a ragtag collection of young males who have rallied around their shared experience of romantic rejection-have slowly emerged as an online group of interest to researchers, no doubt as a result of several high-profile attacks. Much of this work has centered around incels' dating experiences, sexual attitudes, and online forums. However, it is possible that their moniker, short for involunta…
Huang, F; Shi, KK; Zhou, MJ; Stathi, S; Vezzali, L	Can interethnic contact between majority (Han) and minority (Uyghur) people in China influence sense of Chinese national Community? The role of positive and negative direct, extended and vicarious intergroup contact	2020	INTERNATIONAL JOURNAL OF INTERCULTURAL RELATIONS	10.1016/j.ijintrel.2020.05.008	http://dx.doi.org/10.1016/j.ijintrel.2020.05.008	Central China Normal University; Kashi University; Chinese Academy of Sciences; Institute of Psychology, CAS; University of Greenwich; Universita di Modena e Reggio Emilia	INTERNATIONAL JOURNAL OF INTERCULTURAL RELATIONS	English	Article	Green Submitted, Bronze	WOS	COMMON INGROUP IDENTITY; OUTGROUP ATTITUDES; COLLECTIVE ACTION; SOCIAL-ATTITUDES; PREJUDICE; THREAT; STRATEGIES; FORMS; YOUTH; AUTHORITARIANISM	Objectives: In multiethnic countries, enhancing the sense of community and preventing ethnic segregation represents a major challenge. In this study we aimed to test the effects of different forms of intergroup contact in fostering sense of community among majority and minority ethnic groups in China, by focusing on the sense of the community at the national level. Methods: Participants were Han …

## Sheet: Selection matrix with thematic 
Authors	Title	Year	Source title	DOI	Link	Affiliations	Publisher	Language of Original Document	Document Type	Open Access	Source	Index Keywords2	Abstract	Study type	Main instruments	Topic - Main Findings	Category
Benjamin, S.; Koirikivi, P.; Salonen, V.; Gearon, L.; Kuusisto, A.	Safeguarding social justice and equality: Exploring Finnish youths’ ‘Intergroup Mindsets’ as a novel approach in the prevention of radicalization and extremism through education	2024	Education, Citizenship and Social Justice	10.1177/17461979221135845	https://www.scopus.com/inward/record.uri?eid=2-s2.0-85146505344&doi=10.1177%2F17461979221135845&partnerID=40&md5=e0405cef5b434a90d241739a39b4bdf1	University of Oxford, Oxford, Oxfordshire, United Kingdom; Stockholms universitet, Stockholm, Stockholm, Sweden; Helsingin Yliopisto, Helsinki, Uusimaa, Finland	SAGE Publications Ltd	English	Article	All Open Access; Hybrid Gold Open Access	Scopus		As part of citizenship education, the prevention of radicalization and extremism through education (PVE-E) is an urgent initiative of global educational policy. According to research, radicalized individuals, despite the ideology held, have mindsets that challenge equality and social justice. In this light, this study examines the intergroup mindsets of Finnish students aged 16–19 in vocational i…	Mixed- Surveys.	Mixed survey (scales + profile analysis).	Dominance - 11% with anti-egalitarian and pro-dominance mindset; Finnish identity used as a marker of social exclusion.	Social dominance.
Pauwels, L.J.R.; Williamson, H.	Explaining Prejudicial Attitudes and Bias-Motivated Aggression in Belgium: a Comparison of Individual-Level Theoretical Models	2024	European Journal on Criminal Policy and Research	10.1007/s10610-022-09529-3	https://www.scopus.com/inward/record.uri?eid=2-s2.0-85138734513&doi=10.1007%2Fs10610-022-09529-3&partnerID=40&md5=2609c3189b277cfddce39c6bfcea0bad	Faculty of Law and Criminology, Universiteit Gent, Ghent, VOV, Belgium; Griffith University, Brisbane, QLD, Australia	Springer Science and Business Media B.V.	English	Article	All Open Access; Green Accepted Open Access; Green Final Open Access; Green Open Access; Hybrid Gold Open Access	Scopus		Prejudice and bias-motivated aggression (BMA) are pervasive social problems. Scholars have tested numerous competing theoretical models to demonstrate the key predicates of prejudice and BMA, including intergroup contact, dual process (i.e., right-wing authoritarianism and social dominance orientation), perceived injustice, peer socialization, and empathy. Yet, studies to date have not empiricall…	Quantitative-Scales.	Scales: RWA, SDO, empathy, intergroup contact.	Prejudices - SDO and empathy are the strongest predictors of prejudice; peer hostility predicts biased aggression.	Social dominance.
Grindal, M.; Haltinner, K.	White Racial Identity and Its Link to Support for Far-Right Groups: A Test of a Social Psychological Model	2023	Social Sciences	10.3390/socsci12070369	https://www.scopus.com/inward/record.uri?eid=2-s2.0-85166421271&doi=10.3390%2Fsocsci12070369&partnerID=40&md5=511104cbba80db2b51c36bff49ded71c	Department of Culture, University of Idaho, Moscow, ID, United States	Multidisciplinary Digital Publishing Institute (MDPI)	English	Article	All Open Access; Gold Open Access; Green Accepted Open Access; Green Open Access	Scopus		Prior research indicates that far-right political groups tend to be disproportionately composed of and supported by white people. Drawing off the group identity and developmental literature, we add theoretical clarity to this relationship. We argue that a salient white racial identity motivates people to explore social contexts that affirm the value of being white. Many of these contexts (e.g., c…	Quantitative-Scales.	White racial identity scales, SDO, conspiratorial ideation; mediation model	Racism and the far right - White racial identity links support for far-right groups via SDO, perceived racial threat, and conspiratorial ideation.	Social dominance.
Travaglino, G.A.; Friehs, M.-T.; Kotzur, P.F.; Abrams, D.	Investigating the social embeddedness of criminal groups: Longitudinal associations between masculine honour and legitimizing attitudes towards the Camorra	2023	European Journal of Social Psychology	10.1002/ejsp.2926	https://www.scopus.com/inward/record.uri?eid=2-s2.0-85142428682&doi=10.1002%2Fejsp.2926&partnerID=40&md5=df0b111cc00a4182df8747d064b591c4	Institute for the Study of Power, Royal Holloway, University of London, Egham, Surrey, United Kingdom; FernUniversität in Hagen, Hagen, Nordrhein-Westfalen, Germany; Department of Psychology, Durham University, Durham, County Durham, United Kingdom; School of Psychology, University of Kent, Canterbury, Kent, United Kingdom	John Wiley and Sons Ltd	English	Article	All Open Access; Green Accepted Open Access; Green Open Access; Hybrid Gold Open Access	Scopus	adolescent; article; case report; clinical article; crime; human; ideology; Italian (citizen); male; offender; social dominance	The embeddedness of criminal groups within communities accrues from their ability to establish legitimacy, particularly among young people. A prototypical example are mafia claims to political authority in Italy. Intracultural Appropriation Theory proposes that embeddedness is partly derived from criminal groups’ ability to embody cultural ideologies of masculine honour, and to reinforce these id…	Quantitative-Scales.	Longitudinal 3-wave design; male honor scales and SDO.	Male validation and criminal groups - Male honor and SDO predict legitimizing attitudes towards organized criminal groups (Camorra); reciprocal within-person association.	Social dominance.
Daldrop, C.; Buengeler, C.; Homan, A.C.	An intersectional lens on young leaders: bias toward young women and young men in leadership positions	2023	Frontiers in Psychology	10.3389/fpsyg.2023.1204547	https://www.scopus.com/inward/record.uri?eid=2-s2.0-85169623125&doi=10.3389%2Ffpsyg.2023.1204547&partnerID=40&md5=b59ec74b6b49487a1e0ae4ec202f4ddc	Department of Human Resource Management and Organization, Wirtschafts- & Sozialwissenschaftliche Fakultät der Uni Kiel, Kiel, Schleswig-Holstein, Germany; Department of Work and Organizational Psychology, Universiteit van Amsterdam, Amsterdam, Noord-Holland, Netherlands	Frontiers Media SA	English	Article	All Open Access; Gold Open Access; Green Accepted Open Access; Green Open Access	Scopus		Research has recognized age biases against young leaders, yet understanding of how gender, the most frequently studied demographic leader characteristic, influences this bias remains limited. In this study, we examine the gender-specific age bias toward young female and young male leaders through an intersectional lens. By integrating intersectionality theory with insights on status beliefs assoc…	Quantitative-Scales.	Pre-registered experimental studies; role incongruity theory.	Youth leadership - Negative age bias against young leaders persists regardless of gender; SDO did not moderate this effect.	Social dominance.
Etchezahar, E.; Barreiro, A.; Albalá Genol, M.Á.; Maldonado, A.F.	Assessment of social justice dimensions in young adults: The contribution of the belief in a just world and social dominance orientation upon its rising	2022	Frontiers in Psychology	10.3389/fpsyg.2022.997423	https://www.scopus.com/inward/record.uri?eid=2-s2.0-85142200214&doi=10.3389%2Ffpsyg.2022.997423&partnerID=40&md5=8535b2149564bd91500ff81b197c3649	Department of Social Psychology, Universidad de Buenos Aires, Buenos Aires, Argentina; Department of Evolutionary Psychology and Education, Universidad Autónoma de Madrid, Madrid, Madrid, Spain; Faculty of Education, Universitat de València, Valencia, Valencia, Spain; Consejo Nacional de Investigaciones Científicas y Técnicas, Buenos Aires, Provincia de Buenos Aires, Argentina; Department of Educ…	Frontiers Media S.A.	English	Article	All Open Access; Gold Open Access; Green Final Open Access; Green Open Access	Scopus		The aim of the study was to analyze the psychometric properties of the Social Justice Scale, composed by Representation, Recognition, and Redistribution dimensions. Likewise, the contribution of social dominance and the belief in a just world in each dimension were analyzed. A total of 471 young adults residing in Madrid participated in the online preliminary study, with an age range of 18–42 yea…	Quantitative-Scales.	Social Justice Scale; SDO; Belief in a Just World.	Dominance – SDO and belief in a just world modulate perception of social justice; anti-egalitarian dispositions legitimize hierarchies.	Social dominance.
Sprong, S.; Jetten, J.; Wang, Z.; Peters, K.; Mols, F.; Verkuyten, M.; Bastian, B.; Ariyanto, A.; Autin, F.; Ayub, N.; Badea, C.; Besta, T.; Butera, F.; Costa-Lopes, R.; Cui, L.; Fantini, C.; Finchilescu, G.; Gaertner, L.; Gollwitzer, M.; Gómez, Á.; González Gutierrez, R.; Hong, Y.-Y.; Jensen, D.H.; Jasinskaja-Lahti, I.; Karasawa, M.; Kessler, T.; Klein, O.; Lima, M.; Megevand, L.; Morton, T.; Pa…	“Our Country Needs a Strong Leader Right Now”: Economic Inequality Enhances the Wish for a Strong Leader	2019	Psychological Science	10.1177/0956797619875472	https://www.scopus.com/inward/record.uri?eid=2-s2.0-85074037689&doi=10.1177%2F0956797619875472&partnerID=40&md5=81f34ab81661a640b37adfde9d4e4d1c	Department of Sociology, Trinity College Dublin, Dublin, Leinster, Ireland; School of Psychology, The University of Queensland, Brisbane, QLD, Australia; Hangzhou Medical College, Hangzhou, Zhejiang, China; Department of Psychology, University of Exeter, Exeter, Devon, United Kingdom; School of Political Science and International Studies, The University of Queensland, Brisbane, QLD, Australia; De…	SAGE Publications Inc. claims@sagepub.com	English	Article	All Open Access; Bronze Open Access; Green Accepted Open Access; Green Open Access	Scopus	adolescent; adult; anomie; Australia; female; health status; human; human relation; leadership; male; political system; socioeconomics; young adult; Adolescent; Adult; Anomie; Female; Health Status; Humans; Interpersonal Relations; Leadership; Male; Political Systems; Socioeconomic Factors; Young Adult	Societal inequality has been found to harm the mental and physical health of its members and undermine overall social cohesion. Here, we tested the hypothesis that economic inequality is associated with a wish for a strong leader in a study involving 28 countries from five continents (Study 1, N = 6,112), a study involving an Australian community sample (Study 2, N = 515), and two experiments (St…	Quantitative-Scales.	Anomie scales and strong leader preference; correlational and experimental design.	Anomie, inequality and strong leadership - Economic inequality increases anomie and the desire for strong leaders willing to use undemocratic means.	Social dominance.
Derado, A.; Dergić, V.; Medugorac, V.	Croatian youth and populism: A mixed methods analysis of the populism “breeding ground” among the youth in the city of Zagreb; Mladi u Hrvatskoj i populizam: Analiza »plodnog tla« za razvoj populizma među mladima u gradu zagrebu primjenom mješovite metode	2016	Revija za Sociologiju	10.5613/rzs.46.2.2	https://www.scopus.com/inward/record.uri?eid=2-s2.0-85006240131&doi=10.5613%2Frzs.46.2.2&partnerID=40&md5=1ede8db359eed56685aeb971fb5bc136	Institute of Social Sciences Ivo Pilar - Regional Center Split, Croatia; Institut Drustvenih Znanosti Ivo Pilar, Zagreb, Croatia	Croatian Sociological Association	English	Article	All Open Access; Gold Open Access; Green Accepted Open Access; Green Open Access	Scopus		A number of recent international studies have reported the growing electoral success of populist parties among younger age groups. In this study, authors analysed the “breeding ground” for populism among the youth in Zagreb using the results of the Memory, Youth, Political Legacy and Civic Engagement (MYPLACE) project in Croatia. A mixed methods approach was employed with thematic analysis of 61 …	Mixed, Scales and structured and semi-structured interviews.	Mixed methods: semi-structured interviews + regression analysis.	Populism and strong leaders - Young people open to questioning liberal democracy in favor of strong populist leadership; authoritarianism predicts preference for strong leaders.	Social dominance.
Ilmarinen, VJ; Sortheix, FM; Lönnqvist, JE	Consistency and variation in the associations between Refugee and environmental attitudes in European mass publics	2021	JOURNAL OF ENVIRONMENTAL PSYCHOLOGY	10.1016/j.jenvp.2020.101540	http://dx.doi.org/10.1016/j.jenvp.2020.101540	University of Helsinki; Pompeu Fabra University	JOURNAL OF ENVIRONMENTAL PSYCHOLOGY	English	Article	Green Submitted, hybrid	WOS	SOCIAL-DOMINANCE ORIENTATION; POLITICAL-IDEOLOGY; POLARIZATION; IMMIGRATION; AUTHORITARIANISM; SUPPORT; CRISIS; VALUES; ELITE; AGE	We investigated the associations between refugee and environmental attitudes among 36876 respondents from 20 countries included in the European Social Survey Round 8 (2016). Three preregistered hypotheses were supported: (H1) there was a positive association between these attitudes across countries (meta-analytical partial correlation = .16), (H2) anti-immigration party voters held more negative …	Quantitative-Scales	European Social Survey; scales of attitudes towards refugees and the environment.	Anti-immigration and negative attitudes towards environmental values ​​- Anti-immigration and negative attitudes towards the environment coexist; stronger association among far-right youth.	Social dominance.
Jylhä, KM; Rydgren, J; Strimling, P	Xenophobia among radical and mainstream right-wing party voters: prevalence, correlates and influence on party support	2022	ETHNIC AND RACIAL STUDIES	10.1080/01419870.2022.2061866	http://dx.doi.org/10.1080/01419870.2022.2061866	Stockholm University; Stockholm University	ETHNIC AND RACIAL STUDIES	English	Article	hybrid	WOS	SOCIAL-DOMINANCE ORIENTATION; AMBIVALENT SEXISM; SWEDEN DEMOCRATS; IMMIGRATION; PERSONALITY; ATTITUDES; POPULISM; EUROPE; AUTHORITARIANISM; NATIONALIST	Considering the current political relevance of anti-immigration sentiments, we examined preference to avoid interacting with immigrants - conceptualized here as a manifestation of xenophobia - among radical (Sweden Democrats, Sverigedemokraterna, N = 2216) and mainstream (Conservative Party, Moderaterna, N = 634) right-wing voters in Sweden. Correlates of xenophobia did not differ between the vot…	Quantitative-Scales	Survey scales: RWA, SDO, xenophobia, sexism.	Xenophobia - Xenophobia correlates with RWA and institutional distrust; younger age linked to greater xenophobia in the far right.	Social dominance.
Weber, L.M.; Bauer, L.; Führer, A.	Hierarchy hurts: a comparative cross-sectional analysis of empathy and its determinants in medical, midwifery, and nursing students	2025	BMC Medical Education	10.1186/s12909-025-07683-w	https://www.scopus.com/inward/record.uri?eid=2-s2.0-105011295789&doi=10.1186%2Fs12909-025-07683-w&partnerID=40&md5=e594b479f3aa286cd73206b7b2bbd78a	Institute for Medical Epidemiology, Martin-Luther-Universität Halle-Wittenberg, Halle, Sachsen-Anhalt, Germany	BioMed Central Ltd	English	Article	All Open Access; Gold Open Access; Green Accepted Open Access; Green Open Access	Scopus	adult; article; cross-sectional study; empathy; human; human experiment; medical student; midwife; midwifery student; normal human; nursing student; personality; pharmacoeconomics; young adult	Background: Empathy plays a crucial role in healthcare, affecting both patient outcomes and provider well-being. Despite its importance, the adaptive nature of empathy remains not fully understood, making it challenging for educational institutions to effectively teach it. This study addresses this gap by investigating two key questions: What is the relationship between social dominance orientati…	Quantitative-Scales	JSE-HPS, NEO-FFI-30, NPI-15, KSDO-3, MacArthur Scale; regresión múltiple	Empathy - social dominance - Higher SDO associated with lower empathy; hierarchical attitudes negatively impact empathy in health education.	Social dominance.
Daldrop, C; Homan, AC; Buengeler, C	Too young to lead? Role incongruity explains age bias against young leaders	2025	LEADERSHIP QUARTERLY	10.1016/j.leaqua.2025.101878	http://dx.doi.org/10.1016/j.leaqua.2025.101878	University of Kiel; University of Amsterdam	LEADERSHIP QUARTERLY	English	Article	hybrid	WOS	SOCIAL-DOMINANCE ORIENTATION; SEX-ROLE STEREOTYPES; IMPLICIT LEADERSHIP; GENDER STEREOTYPES; OLDER-ADULTS; LIFE-SPAN; METAANALYSIS; PERCEPTIONS; WOMEN; CONSTRAINTS	Although no evidence suggests that young leaders are less effective than older ones, lowered perceptions of leadership suitability may limit their career advancement. This research examines age bias against young leaders by investigating why they are perceived as less leader-like and identifying observers more likely to endorse these perceptions. Drawing on role congruity theory and age stereotyp…	Quantitative-Scales	Experimental study; life cycle perspective; role incongruence theory.	Youth leadership - Young adults perceived as inconsistent with leadership roles; stronger age bias in older observers.	Social dominance.
Rollero, C.; Bergagna, E.; Tartaglia, S.	What is Violence? The Role of Sexism and Social Dominance Orientation in Recognizing Violence Against Women	2021	Journal of Interpersonal Violence	10.1177/0886260519888525	https://www.scopus.com/inward/record.uri?eid=2-s2.0-85075368681&doi=10.1177%2F0886260519888525&partnerID=40&md5=335453cb4bc5bceee90d01f90eafd845	Università degli Studi di Torino, Turin, TO, Italy	SAGE Publications Inc.	English	Article	All Open Access; Green Accepted Open Access; Green Open Access	Scopus	adult; aggression; female; gender identity; human; male; sexism; social dominance; violence; young adult; Adult; Aggression; Female; Gender Identity; Humans; Male; Sexism; Social Dominance; Violence; Young Adult	Violence against women represents a global public health issue of epidemic proportions, as well as a gross violation of women’s human rights. It can take many forms, such as physical aggression, sexual coercion, psychological abuse, and controlling behaviors. The purpose of the study was to extend past research on recognition of violence against women within the framework of the ambivalent sexism…	Quantitative-Scales	ASI, AMI (ambivalent sexism); Italian SDO scale; SEM.	Sexism and violence - SDO and sexism directly affect the recognition of violence against women; the effect of gender is mediated by sexist attitudes.	Traditionalism.
Saroglou, V.; Clobert, M.; Cohen, A.B.; Johnson, K.A.; Ladd, K.L.; Brandt, P.-Y.; Murken, S.; Muñoz-García, A.; Adamovová, L.; Blogowska, J.; Çukur, C.S.; Hwang, K.-K.; Miglietta, A.; Motti, F.; Roussiau, N.; Valladares, J.T.	Fundamentalism as dogmatic belief, moral rigorism, and strong groupness across cultures: Dimensionality, underlying components, and related interreligious prejudice.	2022	Psychology of Religion and Spirituality	10.1037/rel0000339	https://www.scopus.com/inward/record.uri?eid=2-s2.0-85103510059&doi=10.1037%2Frel0000339&partnerID=40&md5=1dd2b7e5ddff8baba4c46129e2098f53	Department of Psychology, UCLouvain, Louvain-la-Neuve, WBR, Belgium; Department of Psychology, UCLouvain, Louvain-la-Neuve, WBR, Belgium; Arizona State University, Tempe, AZ, United States; Arizona State University, Tempe, AZ, United States; Department of Psychology, Indiana University South Bend, South Bend, IN, United States; Department of Sociology of Religion, Université de Lausanne (UNIL), L…	American Psychological Association	English	Article	All Open Access; Green Accepted Open Access; Green Open Access	Scopus		Is fundamentalism universal across religious cultures? We investigated this issue by focusing on 3 questions: (a) the dimensionality of fundamentalism, as measured by the Religious Fundamentalism Scale (Altemeyer & Hunsberger, 2004); (b) the very nature of fundamentalism as denoting dogmatic belief, moral rigorism, or strong groupness; and (c) interreligious prejudice as predicted uniquely, addit…	Quantitative-Scales	Religious Fundamentalism Scale; scales of authoritarianism and interreligious prejudice.	Religiosity and fundamentalism - Fundamentalism = dogmatic belief + moral rigorism; predicts interreligious prejudice regardless of political affiliation.	Traditionalism.
Hannover, B.; Gubernath, J.; Schultze, M.; Zander, L.	Religiosity, religious fundamentalism, and ambivalent sexism toward girls and women among adolescents and young adults living in Germany	2018	Frontiers in Psychology	10.3389/fpsyg.2018.02399	https://www.scopus.com/inward/record.uri?eid=2-s2.0-85057888728&doi=10.3389%2Ffpsyg.2018.02399&partnerID=40&md5=a5fe22177cd4ba47ff65e0b115cdb92f	Department of Education and Psychology, Freie Universität Berlin, Berlin, Berlin, Germany; Department of Education, Gottfried Wilhelm Leibniz Universität Hannover, Hannover, Niedersachsen, Germany	Frontiers Media S.A. info@frontiersin.org	English	Article	All Open Access; Gold Open Access; Green Final Open Access; Green Open Access	Scopus		The New Year's Eve 2015 mass sexual assaults in Germany led to a broader debate about whether the perpetrators, most of them self-identifying as Muslims, were encouraged to such acts by particularly sexist attitudes toward girls and women. Here, we argue that it is not the specific religious affiliation of individuals per se that predicts sexism. Rather it should be the extent to which they are i…	Quantitative-Scales	ASI; RWA; SDO; religiosity and fundamentalism scales; multivariate multigroup mediation.	Sexism, religiosity and fundamentalism - Muslim men show greater benevolent and hostile sexism mediated by religiosity and fundamentalism.	Traditionalism.
Parent, M.C.; Silva, K.	Critical consciousness moderates the relationship between transphobia and "bathroom bill" voting	2018	Journal of Counseling Psychology	10.1037/cou0000270	https://www.scopus.com/inward/record.uri?eid=2-s2.0-85049858976&doi=10.1037%2Fcou0000270&partnerID=40&md5=965629c320def53c656a32f6a8f51e08	Department of Educational Psychology, The University of Texas at Austin, Austin, TX, United States; Lynch School of Education, Boston College, Chestnut Hill, MA, United States	American Psychological Association Inc. journals@apa.org	English	Article	All Open Access; Green Accepted Open Access; Green Open Access	Scopus	adolescent; adult; attitude; consciousness; female; human; legislation and jurisprudence; male; middle aged; phobia; physiology; politics; psychology; sanitation; student; transgender; transsexualism; United States; young adult; Adolescent; Adult; Attitude; Consciousness; Female; Humans; Male; Middle Aged; Phobic Disorders; Politics; Students; Toilet Facilities; Transgender Persons; Transsexualis…	In recent years, antitransgender legislation that focuses on gender and the use of public restrooms-socalled bathroom bills- has been considered in many states in the United States. The present study was designed to extend research on transphobic attitudes and elucidate links between religious fundamentalism, social dominance orientation, transphobia, and voting for bathroom bills. Further, we ex…	Quantitative-Scales	Transphobia scale; SDO; religious fundamentalism; critical awareness; moderate multinomial logistic regression.	Transphobia and religious fundamentalism - Religious fundamentalism and SDO predict transphobia; transphobia linked to voting in favor of restrictive bathroom laws.	Traditionalism.
Taufik, A.A. & Farnanda	Fundamentalism among Acehnese youth: Acehnese university students’ attitudes on religious fundamentalism, right-wing authoritarianism, and militia sentiments	2019	Humanities and Social Sciences Reviews	10.18510/hssr.2018.631	https://www.scopus.com/inward/record.uri?eid=2-s2.0-85067311805&doi=10.18510%2Fhssr.2018.631&partnerID=40&md5=ebe75a962d3667128245f43555b2d9f7	Fakultas Ekonomi dan Bisnis, Universitas Indonesia, Depok, West Java, Indonesia; Universitas Gadjah Mada, Yogyakarta, Yogyakarta, Indonesia	Gyandhara International Academic Publications	English	Article	All Open Access; Gold Open Access	Scopus		Purpose: This study aims to measure the attitude levels of Acehnese university students on religious fundamentalism, right-wing authoritarianism, and militia sentiments and determine whether there are strong correlations between these attitudes. Methodology: A modified Islamic and Indonesian version of the Revised Religious Fundamentalism Scale, the Right-Wing Authoritarianism Scale, and the Mili…	Quantitative-Scales	Revised Religious Fundamentalism Scale; RWA Scale; Militia Scale (adapted to the Islamic-Indonesian context).	Fundamentalism, religiosity and authoritarianism - High levels of fundamentalism, RWA and militia sentiments; all three scales strongly correlated.	Traditionalism.
Konopka, K; Prusik, M; Szulawski, M	Two Sexes, Two Genders Only: Measuring Attitudes toward Transgender Individuals in Poland	2020	SEX ROLES	10.1007/s11199-019-01071-7	http://dx.doi.org/10.1007/s11199-019-01071-7	The Maria Grzegorzewska University; University of Warsaw	SEX ROLES	English	Article	hybrid	WOS	RIGHT-WING AUTHORITARIANISM; GAY MEN; ADOLESCENTS ATTITUDES; PERCEIVED SIMILARITY; AMBIVALENT SEXISM; BENEVOLENT SEXISM; SOCIAL-DOMINANCE; TRANSPHOBIA; RELIGIOSITY; HOMOPHOBIA	Transphobia is an under-examined but important type of prejudice to study in Polish culture. Poland is a country where a majority of transgender people feel discriminated against. There is a need for a more evidence-based measures for researchers and practitioners to better understand transphobia. The main purpose of the present three studies (n = 300 participants for each study) was to validate …	Quantitative-Scales	Genderism and Transphobia Scale (GTS); Transphobia Scale (TS); RWA; SDO; religious fundamentalism.	Transphobia, religiosity and fundamentalists - RWA, SDO, fundamentalism and traditional gender beliefs predict transphobia in Polish context.	Traditionalism.
Off, G; Charron, N; Alexander, A	Who perceives women's rights as threatening to men and boys? Explaining modern sexism among young men in Europe	2022	FRONTIERS IN POLITICAL SCIENCE	10.3389/fpos.2022.909811	http://dx.doi.org/10.3389/fpos.2022.909811	University of Gothenburg	FRONTIERS IN POLITICAL SCIENCE	English	Article	Green Submitted, gold	WOS	SOCIAL-DOMINANCE ORIENTATION; AMBIVALENT SEXISM; BENEVOLENT SEXISM; PSYCHOLOGICAL ENTITLEMENT; GENDER-DIFFERENCES; HOSTILE; RELIGIOSITY; ATTITUDES; IDEOLOGY; PERSONALITY	While Western democracies have become increasingly gender-equal over the past decades, recent research documents a backlash against gender equality in the form of rising modern sexism. Previous research shows that modern sexism predicts political attitudes and voting behavior that are detrimental to women's empowerment and liberalism. Yet, we know little about which factors explain modern sexist …	Quantitative-Scales	EQI survey; measure of modern sexism; multilevel regression.	Modern sexism - Young men in regions with unfair institutions and rising unemployment show greater modern sexism.	Traditionalism.
Zhang, JW; Mollandsoy, AB; Nornes, C; Erevik, EK; Pallesen, S	Predicting hostility towards women: incel-related factors in a general sample of men	2025	SCANDINAVIAN JOURNAL OF PSYCHOLOGY	10.1111/sjop.13062	http://dx.doi.org/10.1111/sjop.13062	University of Bergen; University of Padua; Central South University; University of Bergen	SCANDINAVIAN JOURNAL OF PSYCHOLOGY	English	Article	Green Submitted, Bronze	WOS	SOCIAL-DOMINANCE ORIENTATION; RIGHT-WING AUTHORITARIANISM; VIDEO GAMES; BENEVOLENT SEXISM; RAPE MYTHS; GENDER; ATTITUDES; IDEOLOGY; PERCEPTIONS; PERSONALITY	Hostility towards women is a type of prejudice that can have adverse effects on women and society, but research on predictors of men's hostility towards women is limited. The present study primarily introduced predictors associated with misogynist involuntary celibates (incels), and then investigated whether loneliness, rejection, attractiveness, number of romantic and sexual partners, right-wing…	Quantitative-Scales	Hostile sexism subscale; misogyny scale; RWA scale; scales of loneliness, rejection, and perceived attractiveness.	Sexism - violence - hostility - RWA is the strongest predictor of hostility towards women; perceived attractiveness shows a convex curvilinear relationship.	Traditionalism.
Karasavva, V.; Stewart, J.; Reynolds, J.; Forth, A.	The Aggrieved Entitlement Scale: A New Measure for an Old Problem	2025	Journal of Interpersonal Violence	10.1177/08862605241280973	https://www.scopus.com/inward/record.uri?eid=2-s2.0-85205952433&doi=10.1177%2F08862605241280973&partnerID=40&md5=614a70f9b0cbbe0ef8212f26465cc9dc	The University of British Columbia, Vancouver, BC, Canada; The University of British Columbia, Vancouver, BC, Canada; Memorial University of Newfoundland, St John's, NL, Canada; Carleton University, Ottawa, ON, Canada	SAGE Publications Inc.	English	Article	All Open Access; Green Accepted Open Access; Green Open Access	Scopus	adult; article; Caucasian; defensiveness; ethnic group; fear; female; feminism; heterosexuality; honesty; hostility; human; love; male; minority group; personality; racism; sexism; sexual and gender minority; transphobia; validity; violence; xenophobia; adolescent; middle aged; psychology; questionnaire; young adult; Adolescent; Adult; Female; Hostility; Humans; Male; Middle Aged; Minority Groups…	Aggrieved entitlement (AE) refers to the defensiveness and hostility majority-group members feel toward the outgroup in response to a perceived threat of lost privileges. Over the last couple of years, AE has garnered a great deal of attention in the media as well as in the empirical literature because of its connection with extremism and violence against minority groups. Yet, to date, research q…	Quantitative-Scales	Aggrieved Entitlement Scale (AES); scales of authoritarianism, sexism, racism, xenophobia, and transphobia.	Racism - xenophobia - authoritarianism Violence against minorities - sexism - Aggrieved entitlement correlates positively with racism, xenophobia, authoritarianism, sexism and transphobia.	Traditionalism.
Cinquegrana, V; Marini, M; Galdi, S	From Endorsement of Ambivalent Sexism to Psychological IPV Victimization: The Role of Attitudes Supportive of IPV, Legitimating Myths of IPV, and Acceptance of Psychological Aggression	2022	FRONTIERS IN PSYCHOLOGY	10.3389/fpsyg.2022.922814	http://dx.doi.org/10.3389/fpsyg.2022.922814	Universita della Campania Vanvitelli; Istituto Italiano di Tecnologia - IIT	FRONTIERS IN PSYCHOLOGY	English	Article	Green Submitted, gold	WOS	INTIMATE PARTNER VIOLENCE; SOCIAL-DOMINANCE ORIENTATION; VICTIM-BLAMING ATTITUDES; DOMESTIC VIOLENCE; BENEVOLENT SEXISM; COLLEGE-STUDENTS; MENTAL-HEALTH; DIFFERENTIATING HOSTILE; SEXUAL REVICTIMIZATION; SYSTEM JUSTIFICATION	Research on intimate partner violence (IPV) has recognized psychological abuse as a precursor of physical and sexual violence in intimate relationships. However, risk factors in predicting women's psychological abuse victimization in such a context are still unclear. The goal of the present work was to investigate the role of ambivalent sexism on psychological IPV victimization, by taking into ac…	Quantitative-Scales	ASI (ambivalent sexism); scales of attitudes towards VPI; ad hoc measure of acceptance of psychological aggression.	Ambivalent sexism - psychological violence - Ambivalent sexism predicts psychological victimization in couples through supportive attitudes towards IPV and legitimizing myths.	Traditionalism.
González-Fuentes, JA; Moreno-Manso, JM; Guerrero-Molina, M	Empatía y personalidad como variables predictoras de la homofobia sutil y manifiesta	2024	REVISTA CLINICA CONTEMPORANEA	10.5093/cc2024a11	http://dx.doi.org/10.5093/cc2024a11	Universidad de Extremadura	REVISTA CLINICA CONTEMPORANEA	Spanish	Article	gold	WOS	RIGHT-WING AUTHORITARIANISM; GAY MEN; PREJUDICE; EMPATHY; VALIDATION; ATTITUDES; OPENNESS; STUDENTS; CONTACT; PEOPLE	Discrimination based on sexual orientation and gender identity is still a problem in most countries. This work explores the dimensions of personality and the cognitive and affective components of empathy, with the objective of determining the predictive value they have for covert and explicit homophobic attitudes. The sample consisted of 849 university students. The Subtle y Manifest Homophobic S…	Quantitative-Scales	EHMS (subtle and overt homophobia); NEO-FFI (personality); IRI (empathy)	Discrimination against sexual minorities - Cognitive/affective empathy and openness predict favorable attitudes towards LGBTI+ people; they act as protective variables.	Traditionalism.
Danilova, Y.; Danilova, M.; Troshikhina, E.	Psychosocial Development in Adolescents in Condition of Family Deprivation	2023	Psychiatry, Psychotherapy and Clinical Psychology	10.34883/PI.2023.14.2.007	https://www.scopus.com/inward/record.uri?eid=2-s2.0-85165245456&doi=10.34883%2FPI.2023.14.2.007&partnerID=40&md5=82f8c1b1e0d9478342ced77dd77cfbc0	Herzen State Pedagogical University of Russia, Saint Petersburg, Russian Federation; Saint Petersburg State University, Saint Petersburg, Russian Federation	Professionalnye Izdaniya	English	Article	All Open Access; Bronze Open Access	Scopus		This article discusses the features of the perception of relationships with a significant adult in adolescents brought up in full and single-parent families and in orphanages. In parental families, parents act as a significant adult, and in orphanages, the educator, as a person with whom adolescents have formed relatively stable and long-term relationships. Purpose. To study and compare the featu…	Quantitative-Scales	DROP Method (Karabanova Adolescent Parental Relationships)	Family upbringing - Adolescents in orphanages perceive high authoritarianism and control from their caregivers; less acceptance, empathy and democratic orientation.	Mental health.
Carlo, G.; White, R.M.B.; Streit, C.; Knight, G.P.; Zeiders, K.H.	Longitudinal Relations Among Parenting Styles, Prosocial Behaviors, and Academic Outcomes in U.S. Mexican Adolescents	2018	Child Development	10.1111/cdev.12761	https://www.scopus.com/inward/record.uri?eid=2-s2.0-85013477858&doi=10.1111%2Fcdev.12761&partnerID=40&md5=cddc4131accbe2a39b607611e06449f3	University of Missouri, Columbia, MO, United States; Arizona State University, Tempe, AZ, United States	Blackwell Publishing Inc. subscrip@blackwellpub.com	English	Article	All Open Access; Bronze Open Access	Scopus	academic achievement; adolescent; child; child parent relation; father; female; girl; human; major clinical study; male; Mexican; mother; teacher; adolescent behavior; authority; ethnology; longitudinal study; Mexican American; social behavior; statistics and numerical data; Academic Performance; Adolescent; Adolescent Behavior; Authoritarianism; Child; Fathers; Female; Humans; Longitudinal Studi…	This article examined parenting styles and prosocial behaviors as longitudinal predictors of academic outcomes in U.S. Mexican youth. Adolescents (N = 462; Wave 1 M<inf>age</inf> = 10.4 years; 48.1% girls), parents, and teachers completed parenting, prosocial behavior, and academic outcome measures at 5th, 10th, and 12th grades. Authoritative parents were more likely to have youth who exhibited h…	Quantitative-Scales	Scales of parenting styles, prosocial behavior, and academic outcomes (longitudinal).	Authoritarianism and prosocial behaviors - Authoritarian but warm parenting predicts greater prosocial behavior and better academic outcomes via self-efficacy.	Mental health.
Epstein, R; Bock, SD; Drew, MJ; Scandalis, Z	Infantilization across the life span: A large-scale internet study suggests that emotional abuse is especially damaging	2023	MOTIVATION AND EMOTION	10.1007/s11031-022-09989-4	http://dx.doi.org/10.1007/s11031-022-09989-4		MOTIVATION AND EMOTION	English	Article	hybrid	WOS	CONFLICT-TACTICS-SCALES; PARENT-CHILD RELATIONSHIPS; NEGATIVE ATTITUDES; AMBIVALENT SEXISM; PRIVACY INVASION; UNITED-STATES; GENDER; HEALTH; PERCEPTIONS; VALIDATION	When competent adults are treated like children, negative outcomes sometimes follow. We used a concurrent study design to conduct an internet-based study to determine how infantilization varies by demographic category and which types of infantilization might be most harmful. The test, which measured 15 types of infantilization, was taken by 32,118 people (mean age 27.6) from 153 countries (most f…	Quantitative-Scales	Infantilization scale; scales of happiness, depression, anger, control and personal/professional success	Infantilization, authoritarianism and intolerance - Emotional abuse is the most harmful form of infantilization; total infantilization increased by 30.1% correlating with authoritarianism.	Mental health.
Bobba, B; Branje, S; Crocetti, E	Parents' and classmates' influences on adolescents' ethnic prejudice: A longitudinal multi-informant study	2024	CHILD DEVELOPMENT	10.1111/cdev.14087	http://dx.doi.org/10.1111/cdev.14087	University of Bologna; Utrecht University; University of Bologna	CHILD DEVELOPMENT	English	Article	Green Submitted, hybrid	WOS	NEGATIVE INTERGROUP CONTACT; INTERGENERATIONAL TRANSMISSION; RACIAL-ATTITUDES; SOCIALIZATION; EXPERIENCES; CHILD; AUTHORITARIANISM; METAANALYSIS; PERCEPTIONS; FRIENDSHIPS	The family and classroom are important contexts that can contribute to the socialization of ethnic prejudice. However, less is known about their unique, relative, and synergic contributions in influencing youth's affective and cognitive prejudice. The current longitudinal study examined these processes and possible moderators among 688 Italian youth (49.13% girls; Mage = 15.61 years), their paren…	Quantitative - Longitudinal.	Multi-informant longitudinal study; cross-effects panel models; ethnic prejudice and well-being scales	Family upbringing - ethnic prejudices - Parents and peers have a unique and synergistic influence on ethnic prejudice; compensatory and amplifying effect.	Mental health.
Agudelo Hernández, F.; Vélez-Botero, H.; Guapacha-Montoya, M.	Human rights engagement, stigma and attitudes towards mental health among Colombian social work and medical students	2025	Advances in Health Sciences Education	10.1007/s10459-024-10377-5	https://www.scopus.com/inward/record.uri?eid=2-s2.0-85208233434&doi=10.1007%2Fs10459-024-10377-5&partnerID=40&md5=57ab17e37a70714279ad8d158b9e66fb	Universidad de Manizales, Manizales, Caldas, Colombia; Universidad Nacional de Colombia, Bogota, Colombia; Universidad de Caldas, Manizales, Caldas, Colombia	Springer Science and Business Media B.V.	English	Article	All Open Access; Hybrid Gold Open Access	Scopus	adult; Colombia; cross-sectional study; education; female; health personnel attitude; human; human rights; male; medical student; mental disease; mental health; psychology; questionnaire; social stigma; social work; young adult; Adult; Attitude of Health Personnel; Cross-Sectional Studies; Female; Human Rights; Humans; Male; Mental Disorders; Mental Health; Social Stigma; Social Work; Students, M…	Human rights training in mental health professions is essential to reduce stigma and facilitate recovery processes. The aim of this study was to understand the relationship between engagement to human rights and stigma towards people with mental disorders, as well as attitudes towards mental illness in medical and social work students of a Latin American context. An analytical, cross-sectional st…	Quantitative cross-sectional - scales.	CAMI, MICA, HRXSW, HRESW; binary logistic regression model	Importance of Mental Health - Human Rights - Authoritarianism explains 55.11% of the variance in commitment to human rights; it acts as a barrier to recognizing mental health as a right.	Mental health.
Pirzada, S.; Valadez, E.A.	Sex Differences in the Associations Among Parenting, Socioeconomic Status, and Error Monitoring Among Adolescents	2025	Developmental Psychobiology	10.1002/dev.70023	https://www.scopus.com/inward/record.uri?eid=2-s2.0-85218480402&doi=10.1002%2Fdev.70023&partnerID=40&md5=5e4ec70301cbd013a1145cae2b1add56	Department of Human Development and Quantitative Methodology, University of Maryland, College Park, College Park, MD, United States; Department of Psychology, University of Southern California, Los Angeles, CA, United States	John Wiley and Sons Inc	English	Article	All Open Access; Green Accepted Open Access; Green Open Access; Hybrid Gold Open Access	Scopus	adolescent; attitude; authority; child parent relation; educational status; electroencephalography; evoked response; executive function; female; human; longitudinal study; male; physiology; sex factor; sexual characteristics; social class; social status; Adolescent; Authoritarianism; Educational Status; Electroencephalography; Evoked Potentials; Executive Function; Female; Humans; Longitudinal St…	The error-related negativity (ERN) is a frontocentral deflection in the human EEG that is sensitive to error commission. Past research indicates that the ERN is modulated by individual differences in socioeconomic status (SES) and parenting style; however, there is limited research examining sex-differences in how these factors influence the ERN. The present study aimed to elucidate the relations…	Quantitative - scales.	PSDQ (parenting styles); Flanker task (ERN/EEG); maternal educational level as an indicator of SES	Parenting style - impact of SES on cognitive control - Authoritarian parenting moderates the impact of SES on cognitive control; effects differ according to the adolescent's sex.	Mental health.
Pinquart, M.; Lauk, J.	Associations of parenting styles with substance use in the offspring—A systematic review and meta-analysis	2025	Drug and Alcohol Review	10.1111/dar.13961	https://www.scopus.com/inward/record.uri?eid=2-s2.0-85206210316&doi=10.1111%2Fdar.13961&partnerID=40&md5=299e6501d4acd29b2c6a160f1b86a3a0	Department of Psychology, Philipps-Universität Marburg, Marburg, Hessen, Germany	John Wiley and Sons Inc	English	Review	All Open Access; Green Accepted Open Access; Green Open Access; Hybrid Gold Open Access	Scopus	authority; child; child parent relation; drug dependence; epidemiology; female; human; meta analysis; psychology; Authoritarianism; Child; Female; Humans; Parent-Child Relations; Parenting; Substance-Related Disorders	Issues: Parenting styles have been suggested to predict the use of psychoactive substances in the offspring, although the size of associations might vary between cultures. The present meta-analysis tested whether parenting styles show concurrent and longitudinal associations with substance use and whether this association is moderated by study characteristics. Approach: A systematic search in ele…	Quantitative - scales.	Systematic review + multilevel meta-analysis; parenting styles and substance use	Authoritarian parenting reduces substance use - Authoritarian parenting slightly reduces substance use (r=0.03); authoritarian parenting is the most protective.	Mental health.
Slone, M.; Shoshani, A.	Children affected by war and armed conflict: Parental protective factors and resistance to mental health symptoms	2017	Frontiers in Psychology	10.3389/fpsyg.2017.01397	https://www.scopus.com/inward/record.uri?eid=2-s2.0-85028471356&doi=10.3389%2Ffpsyg.2017.01397&partnerID=40&md5=b07c7f117f21241b6198d7223362aff3	School of Psychological Sciences, Tel Aviv University, Tel Aviv-Yafo, Tel Aviv District, Israel; Baruch Ivcher School of Psychology, Reichman University, Herzliya, Tel Aviv, Israel	Frontiers Media S.A. info@frontiersin.org	English	Article	All Open Access; Gold Open Access; Green Accepted Open Access; Green Open Access	Scopus		This study examined the role of parenting styles and parental warmth in moderating relations between exposure to political life events and mental health symptoms among 277 Israeli adolescents aged 12-14 and their parents, who had been exposed to protracted periods of war, missile bombardments, and terrorism. Adolescents completed the Political Life Events (PLE) scale, Brief Symptom Inventory and …	Quantitative - scales.	PLE scale; Brief Symptom Inventory; CBCL; scales of parental style and warmth	Parenting style - Maternal authoritarianism aggravates externalizing symptoms; maternal warmth and authoritative style are protective factors	Mental health.
Prati, G.; Tzankova, I.; Albanesi, C.; Cicognani, E.	Longitudinal Predictors of Perceived Climate Change Importance and Worry among Italian Youths: A Machine Learning Approach	2022	Sustainability (Switzerland)	10.3390/su142315716	https://www.scopus.com/inward/record.uri?eid=2-s2.0-85143679290&doi=10.3390%2Fsu142315716&partnerID=40&md5=55174fa4125cdaea6767991d31ffa8a2	Department of Psychology “Renzo Canestrari”, Alma Mater Studiorum Università di Bologna, Cesena, Cesena, FC, Italy; Alma Mater Studiorum Università di Bologna, Bologna, BO, Italy	MDPI	English	Article	All Open Access; Gold Open Access; Green Accepted Open Access; Green Open Access	Scopus	algorithm; climate change; climate effect; climate prediction; machine learning; perception; public attitude; questionnaire survey	The current study aimed to investigate the longitudinal predictors of perceived importance of climate change and personal worry among Italian youths. Specifically, we used machine learning techniques to examine the predictive importance of a wide range of socio-demographic factors, political perceptions, attitudes on a national and European level (identity, attitudes, tolerance, support for democ…	Quantitative - scales.	Multidimensional questionnaire; random forest algorithm and gradient boosting (machine learning)	Climate change and personal - Age and tolerance towards migrants predict concern about the climate; authoritarianism and nationalism reduce it.	Context-Culture.
Chiru, M.; Enyedi, Z.	Who wants technocrats? A comparative study of citizen attitudes in nine young and consolidated democracies	2022	British Journal of Politics and International Relations	10.1177/13691481211018311	https://www.scopus.com/inward/record.uri?eid=2-s2.0-85107684020&doi=10.1177%2F13691481211018311&partnerID=40&md5=faa72e1287799ae88461381cf9534815	Oxford Social Sciences Division, Oxford, Oxfordshire, United Kingdom; Department of Political Science, Central European University, Vienna, Vienna, Austria; University of Oxford, Oxford, Oxfordshire, United Kingdom	SAGE Publications Inc.	English	Article	All Open Access; Green Accepted Open Access; Green Open Access; Hybrid Gold Open Access	Scopus	authoritarianism; comparative study; corruption; democracy; legislative body; perception; public attitude; social movement; Europe; Latin America	Technocratic cabinets and expert, non-political ministers appointed in otherwise partisan cabinets have become a common reality in recent decades in young and older democracies, but we know little about how citizens see this change and what values, perceptions and experiences drive their attitudes towards technocratic government. The article explores the latter topic by drawing on recent comparat…	Quantitative - scales.	Multinational comparative surveys; multinomial regression; authoritarianism scales and corruption perceptions.	Technocracy - Low political effectiveness and authoritarian values ​​drive support for technocracy; perception of corruption is an additional factor.	Context-Culture.
Russo, S.; Roccato, M.; Merlone, U.	Actual Threat, Perceived Threat, and Authoritarianism: An Experimental Study	2020	Spanish Journal of Psychology	10.1017/SJP.2020.7	https://www.scopus.com/inward/record.uri?eid=2-s2.0-85086356488&doi=10.1017%2FSJP.2020.7&partnerID=40&md5=11652fe1e3de8fcfadd90aeead733c8a	Università degli Studi di Torino, Turin, TO, Italy	Cambridge University Press journals_subscriptions@cup.cam.ac.uk	English	Article	All Open Access; Green Accepted Open Access; Green Open Access	Scopus	adult; authority; fear; female; human; Italy; male; perception; politics; young adult; Adult; Authoritarianism; Fear; Female; Humans; Male; Politics; Social Perception; Young Adult	Archival, correlational, and experimental studies converge showing strong links between societal threat and authoritarianism. However, inconsistent with the social cognitive studies showing that our perception of the reality is systematically biased, the literature on the threat-authoritarianism relations has largely ignored the connection between the actual societal threat and its perception. In…	Quantitative - scales.	Experimental design; RWA scale; manipulation of real vs. perceived threat (low vs. moderate).	Authoritarians overestimate the social threat; this overestimation reinforces authoritarian attitudes (vicious circle).	Context-Culture.
Abbott, P; Teti, A; Sapsford, R	The tide that failed to rise: Young people's politics and social values in and after the Arab uprisings	2020	MEDITERRANEAN POLITICS	10.1080/13629395.2018.1482124	http://dx.doi.org/10.1080/13629395.2018.1482124	University of Aberdeen; University of Aberdeen	MEDITERRANEAN POLITICS	English	Article	Bronze	WOS	MIDDLE-EAST; DEMOCRACY; AUTHORITARIANISM; DEMOCRATIZATION; REQUISITES; WORLD	The story of the 'Arab Spring' as a revolt of young people against autocracy does not stand up to survey analysis at country level. Data from the Arab Transformations Survey show that young people were over-represented as participants, but it is necessary to stretch the concept of 'youth' into middle age in some countries to say this, there were plenty of older participants, and the protests were…	Quantitative - scales.	Multinational quantitative comparative survey; Arab Transformations Survey	Youth social participation - Arab Spring protesters prioritized economic justice and anti-corruption over democratic political rights.	Context-Culture.
Shamionov, RM; Bocharova, EE; Nevskiy, EV; Suzdaltcev, NV; Akayomova, UA	THE ROLE OF ATTITUDES TOWARDS AUTHORITARIANISM AND SOCIAL TRUST IN THE MANIFESTATIONS OF CIVIC AND ON-LINE ACTIVITY	2023	EKSPERIMENTALNAYA PSIKHOLOGIYA	10.17759/exppsy.2023160207	http://dx.doi.org/10.17759/exppsy.2023160207	Saratov State University	EKSPERIMENTALNAYA PSIKHOLOGIYA	English	Article	gold	WOS		Attitudes towards authoritarianism, social dominance, social competition and social trust are important regulators of social behavior. Therefore, correlating attitudes with commitment to various forms of activity is an important step towards understanding and specifying their role in behavior. The purpose of the study is to identify the role of attitudes towards authoritarianism and social trust …	Quantitative - scales.	Duckitt's RWA scale (Grigoriev adaptation); Rotter's Interpersonal Trust Scale; civic and online activity scales	Authoritarianism, competitiveness and civic participation - RWA correlates inversely with civic participation; positively with passive digital leisure that reinforces ideological uniformity.	Context-Culture.
Voces, C; Caínzos, M	Pandemic and attitudes towards the political system. Have preferences for democracy and authoritarianism changed?	2022	METHAODOS-REVISTA DE CIENCIAS SOCIALES	10.17502/mrcs.v10i2.549	http://dx.doi.org/10.17502/mrcs.v10i2.549	Universidade de Santiago de Compostela; Universidade de Santiago de Compostela	METHAODOS-REVISTA DE CIENCIAS SOCIALES	English	Article	Green Submitted, gold	WOS	COVID-19; LEGITIMACY	In this article we examine whether support for democracy has diminished and the appealing of authoritarian forms of government has increased during the COVID-19 pandemic in Spain. In addition, we try to identify the social categories and ideological segments in which these changes in attitudes have been more prominent. We analyze data from two CIS barometers, from December 2019 and February 2021.…	Quantitative - scales.	Secondary analysis of CIS surveys; multinomial logit models.	Democratic erosion - The pandemic increased youth democratic disaffection; the greatest shift towards authoritarianism occurred among the youngest.	Context-Culture.
Méndez, I; Ruiz-Esteban, C; López-García, JJ	Risk and Protective Factors Associated to Peer School Victimization	2017	FRONTIERS IN PSYCHOLOGY	10.3389/fpsyg.2017.00441	http://dx.doi.org/10.3389/fpsyg.2017.00441	University of Murcia; University of Murcia	FRONTIERS IN PSYCHOLOGY	English	Article	Green Submitted, gold	WOS	SUBSTANCE USE; ADOLESCENTS; PERCEPTIONS; BEHAVIOR; VIOLENCE; BULLIES; GENDER	The main objective of this study is to analyze the relationship between peer school victimization and some risk and protection factors and to compare the differences by role in victimization with those of non-involved bystanders. Our participants were 1,264 secondary students (M = 14.41, SD = 1.43) who participated voluntarily, although an informed consent was requested. A logistic regression mod…	Quantitative - scales.	Logistic regression (LR and stepwise Wald); bullying scales, parenting styles and social environment.	Risk factors - Authoritarian parenting is a risk factor for victimization by school bullying, along with peer rejection and social maladjustment.	Context-Culture.
Majtényi, B.; Ryder, A.	Hungarian Academia in a Deep State	2025	European Review	10.1017/S106279872500016X	https://www.scopus.com/inward/record.uri?eid=2-s2.0-105005175342&doi=10.1017%2FS106279872500016X&partnerID=40&md5=a9f5687be2e3c5b7d342ac8b0829509f	Eötvös Loránd Tudományegyetem, Budapest, Hungary	Cambridge University Press	English	Article	All Open Access; Hybrid Gold Open Access	Scopus	authoritarianism; centralization; higher education; marketing; political repression; populism; state role; young population; Hungary	Authoritarian populism can be defined by anti-establishment attitudes, exclusionary identity politics and anti-pluralism. It denies and derides diverging opinions. Authoritarian populism rejects the legitimacy of opponents, both political and academic, and is susceptible to post-truth politics often steered by tropes and conspiracy theories. It poses a real danger to academic freedom and scientif…	Qualitative - Essay	Qualitative analysis-essay; documentary and institutional analysis of higher education policies.	Authoritarian control over universities - Orbán's government created a deep state in universities; young academics internalize obedience, eroding critical autonomy.	Context-Culture.
Stefanel, A.	Authoritarian Drift and Social Media’s Impact on Romanian Youth During the 2024 European Elections	2025	Media and Communication	10.17645/mac.10617	https://www.scopus.com/inward/record.uri?eid=2-s2.0-105018858448&doi=10.17645%2Fmac.10617&partnerID=40&md5=f1d065a5a1c6449f20becbc18954995e	Department of Cultural Anthropology and Communication, Universitatea din Bucuresti, Bucharest, Bucharest, Romania	Cogitatio Press	English	Article	All Open Access; Gold Open Access; Green Accepted Open Access; Green Open Access	Scopus		This article examines the growing susceptibility of young Romanians to authoritarian leadership models in the aftermath of the 2024 European elections. While youth are often seen as champions of democratic renewal, recent data point to a significant erosion of democratic commitment, shaped by institutional distrust and emotionally charged media environments. This concern is heightened by Romania’…	Quantitative – nationally representative survey.	Encuesta representativa nacional; escalas de consumo mediático e índices de confianza institucional	Romanian youth and digital authoritarianism - 74% support a strong leader outside of parliamentary control; social media use is associated with greater digital authoritarianism.	Context-Culture.
López-Hornickel, N.; Carrasco, D.; Lay, S.; Treviño, E.	It is not just your opinion. gender equity endorsement of Latin American students and their peers at school	2024	Large-Scale Assessments in Education	10.1186/s40536-024-00235-6	https://www.scopus.com/inward/record.uri?eid=2-s2.0-85213320308&doi=10.1186%2Fs40536-024-00235-6&partnerID=40&md5=9375fe24098f08449104d25c0dfb68fb	University of Bath, Department of Education, Bath, Somerset, United Kingdom; Pontificia Universidad Católica de Chile, Santiago, RM, Chile; Faculty of Education, Pontificia Universidad Católica de Chile, Santiago, RM, Chile	Springer	English	Article	All Open Access; Gold Open Access	Scopus		Promoting adhesion to attitudes toward gender equity is critical to achieving more equal societies, yet endorsement of gender equality among Latin American adolescents remains lower than global averages. This study investigates the role of school environments, civic knowledge, and authoritarianism in shaping gender equity attitudes among 8th-grade students in Chile, Colombia, the Dominican Republ…	Quantitative ICCS scales	National representative survey; media consumption scales and institutional trust indices.	Authoritarianism and gender equity in schools - Authoritarianism in schools is negatively associated with gender equity; open debate in the classroom is a protective factor.	Context-Culture.
Krämer, M.	Neotraditional authority contested: The corporatization of tradition and the quest for democracy in the Topnaar Traditional Authority, Namibia	2020	Africa	10.1017/S0001972019001062	https://www.scopus.com/inward/record.uri?eid=2-s2.0-85082109424&doi=10.1017%2FS0001972019001062&partnerID=40&md5=3000ac87e27a16532de20c4a146dccfe	Universität Siegen, Siegen, Nordrhein-Westfalen, Germany	Cambridge University Press Journals_subscriptions@cup.cam.ac.uk	English	Article	All Open Access; Hybrid Gold Open Access	Scopus	authoritarianism; democracy; leadership; local government; political power; political system; power relations; Namibia	This article examines two closely related themes: the triangle of tradition, capital and the state; and resistance to neotraditional leadership and local activism for democracy. I investigate an uprising in the Topnaar Traditional Authority in the Erongo region of Namibia by young community activists who aimed to promote democracy in their community in a context of manifold accusations of self-en…	Qualitative - Ethnographic	Qualitative-ethnographic; participant observation; in-depth interviews.	Youth vs. neotraditional authority - Young people resisted corporatized neotraditional authority seeking democratic participation and fair distribution of resources.	Context-Culture.
Schäfer, A	Cultural Backlash? How (Not) to Explain the Rise of Authoritarian Populism	2022	BRITISH JOURNAL OF POLITICAL SCIENCE	10.1017/S0007123421000363	http://dx.doi.org/10.1017/S0007123421000363	University of Munster	BRITISH JOURNAL OF POLITICAL SCIENCE	English	Review	hybrid	WOS	RADICAL RIGHT; WESTERN-EUROPE; PARTIES	This book review examines the theory of populism advanced by Pippa Norris and Ronald Inglehart in Cultural Backlash. The authors offer a distinct explanation of the rise of authoritarian populism in advanced democracies. As societies become more liberal over time, older, more conservative cohorts feel under threat of losing majority status and allegedly turn towards authoritarian-populist parties…	Quantitative – critical review / data reanalysis.	Quantitative narrative review; reanalysis of ESS and CHES data.	Generations of young people cast authoritarian populist votes - Younger cohorts vote more for authoritarian populist parties; the cultural backlash theory is not empirically confirmed.	Context-Culture.
Petersen, J.; Schmalbach, B.; Braehler, E.; Decker, O.; Hilbert, A.	Development and Validation of a Brief Form of the Weight Control/Blame Subscale of the Antifat Attitudes Test	2025	Obesity Facts	10.1159/000545380	https://www.scopus.com/inward/record.uri?eid=2-s2.0-105005444061&doi=10.1159%2F000545380&partnerID=40&md5=feac40fab1de472dcfe7180e4826518a	Department of Psychosomatic Medicine and Psychotherapy, Universitätsklinikum Leipzig und Medizinische Fakultät, Leipzig, Sachsen, Germany; Department of Psychosomatic Medicine and Psychotherapy, Universitätsmedizin Mainz, Mainz, Rheinland-Pfalz, Germany; Department of Medical Psychology and Medical Sociology, Universitätsmedizin Mainz, Mainz, Rheinland-Pfalz, Germany; Department of Medical Psycho…	S. Karger AG	English	Article	All Open Access; Gold Open Access; Green Final Open Access; Green Open Access	Scopus	adolescent; adult; aged; authority; body mass; body weight; female; Germany; human; male; middle aged; obesity; psychology; psychometry; questionnaire; reproducibility; sexism; social stigma; validation study; young adult; Adolescent; Adult; Aged; Authoritarianism; Body Mass Index; Body Weight; Female; Humans; Male; Middle Aged; Obesity; Psychometrics; Reproducibility of Results; Sexism; Social S…	Introduction: The Weight Control/Blame (WCB) subscale of the Antifat Attitudes Test (AFAT) measures weight stigma, particularly beliefs linking obesity to personal responsibility, which contributes to discrimination and negative psychological, often reinforced by political ideologies and authoritarian attitudes. This study sought to (1) develop and validate an economic version of the WCB subscale…	Cuantitativo - escalas		Estigma de peso correlaciona con autoritarismo y sexismo	Not selected
Yu, J.; Putnick, D.L.; Hendricks, C.; Bornstein, M.H.	Long-Term Effects of Parenting and Adolescent Self-Competence for the Development of Optimism and Neuroticism	2019	Journal of Youth and Adolescence	10.1007/s10964-018-0980-9	https://www.scopus.com/inward/record.uri?eid=2-s2.0-85066131469&doi=10.1007%2Fs10964-018-0980-9&partnerID=40&md5=97af5f7af9ec978cfd1e79806eba77d3	National Institute of Child Health and Human Development (NICHD), Bethesda, MD, United States	Springer New York LLC barbara.b.bertram@gsk.com	English	Article	All Open Access; Green Accepted Open Access; Green Open Access	Scopus	adolescent; authority; child parent relation; female; human; male; mental capacity; neurosis; optimism; psychology; young adult; Adolescent; Authoritarianism; Female; Humans; Male; Mental Competency; Neuroticism; Optimism; Parenting; Parents; Young Adult	Optimism and neuroticism have strong public health significance; however, their developmental precursors have rarely been identified. This study examined adolescents’ self-competence and their parents’ parenting practices as developmental origins of optimism and neuroticism in a moderated mediation model. Data were collected when European American adolescents (N = 290, 47% girls) were 14, 18, and…	Cuantitativo-Escalas		Crianza.	Not selected
Atalay, D.; Özyürek, A.	ANALYZING THE RELATIONSHIP BETWEEN ADOLESCENTS' EMOTION REGULATION STRATEGIES AND PARENTAL ATTITUDES; ERGENLERDE DUYGU DÜZENLEME STRATEJİLERİ VE EBEVEYN TUTUMLARI ARASINDAKİ İLİŞKİNİN İNCELENMESİ	2021	Milli Egitim	10.37669/milliegitim.707741	https://www.scopus.com/inward/record.uri?eid=2-s2.0-85109921394&doi=10.37669%2Fmilliegitim.707741&partnerID=40&md5=7dd2d5a27217836a2af634ea62e03318	Öğretim Görevlisi, Iğdır Üniversitesi, Igdir, Turkey; Karabük Üniversitesi, Karabuk, Turkey	T.C. Milli Egitim Bakanligi	English	Article	All Open Access; Bronze Open Access	Scopus		In this research, it was aimed to analyze the relation between adolescents' emotion regulation strategies and parental attitudes. This research which is in regard to descriptive survey model was applied in 2016-2017 education period. 500 teenagers who are students in secondary school, 7th and 8th grades, constituted the studying group. Emotion Regulation Scale for Adolescents and Parents Attitude…	Cuantitativo - encuestas		aumento de actitudes autoritarias aumenta la regulación emocional disfuncional interna y externa	Not selected
Lilly, KJ; Costello, TH; Sibley, CG; Osborne, D	Identifying Types of authoritarians: A latent profile analysis of left- and right-wing authoritarianism and social dominance orientation	2025	EUROPEAN JOURNAL OF PERSONALITY	10.1177/08902070241280319	http://dx.doi.org/10.1177/08902070241280319	University of Auckland; Massachusetts Institute of Technology (MIT); University of Regina	EUROPEAN JOURNAL OF PERSONALITY	English	Article	hybrid	WOS	ATTITUDES; PERSONALITY; IDEOLOGY; SUPPORT; SCIENCE; DISCRIMINATION; CONSERVATISM; METAANALYSIS; VALIDATION; RUMINATION	Recent research argues that authoritarianism exists on the right and left, further positing that both manifestations share core features. We explore this possibility by conducting a latent profile analysis of left-wing authoritarianism (LWA), right-wing authoritarianism (RWA), and social dominance orientation (SDO) in a nationwide random sample of adults (N = 34,101). Five unique profiles emerged…	Cuantitativo – análisis de perfiles latentes		Perfiles autoritarismo izquierda-derecha	Not selected
Wu, HC	The Paradox of Progress: Modernization, Shifting Values, and the Persistence of Authoritarianism in China	2025	SOCIAL SCIENCE QUARTERLY	10.1111/ssqu.70022	http://dx.doi.org/10.1111/ssqu.70022	National Taiwan University	SOCIAL SCIENCE QUARTERLY	English	Article	Bronze	WOS	POLITICAL TRUST; ECONOMIC-DEVELOPMENT; CRITICAL CITIZENS; INEQUALITY; DEMOCRACY; ORIENTATIONS; DANWEI; ORDER; WILL	Objective: This study examines the evolving relationship between modernization, shifting value orientations, and political attitudes in China, with a focus on generational differences. Methods: The study employed data from the Asia Barometer Survey (2011-2019) and used Prof. Hu Fu's pro-democratic value framework to analyze democratic values. Results: The findings reveal that although younger gen…	Cuantitativo - datos secundarios		Apoyo valores autoritarios modernos	Not selected
Sutter, A.; Vaswani, M.; Denice, P.; Choi, K.H.; Bouchard, J.; Esses, V.M.	Ageism toward older adults during the COVID-19 pandemic: Intergenerational conflict and support	2022	Journal of Social Issues	10.1111/josi.12554	https://www.scopus.com/inward/record.uri?eid=2-s2.0-85134541777&doi=10.1111%2Fjosi.12554&partnerID=40&md5=95b610ce408ff6a1ad0ded11ee203d92	Western University, London, ON, Canada; Université de Sherbrooke, Sherbrooke, QC, Canada	John Wiley and Sons Inc	English	Article	All Open Access; Green Final Open Access; Green Open Access	Scopus	adult; conflict management; COVID-19; perception; Canada; United States	A cross-national representative survey in Canada and the U.S. examined ageism toward older individuals during the first year of the COVID-19 pandemic, including ageist consumption stereotypes and perceptions of older people's competence and warmth. We also investigated predictors of ageism, including economic and health threat, social dominance orientation, individualism and collectivism, social …				Not selected
Reifen-Tagar, M.; Cimpian, A.	Political Ideology in Early Childhood: Making the Case for Studying Young Children in Political Psychology	2022	Political Psychology	10.1111/pops.12853	https://www.scopus.com/inward/record.uri?eid=2-s2.0-85137796629&doi=10.1111%2Fpops.12853&partnerID=40&md5=1ab84a526ab6ded50d5614fb4d8a2483	Reichman University, Herzliya, Tel Aviv, Israel; New York University, New York, NY, United States	John Wiley and Sons Inc	English	Article	All Open Access; Bronze Open Access	Scopus		Research in political psychology largely ignores early childhood. This is likely due to the assumption that young children lack the cognitive capacity and social understanding needed for political thought. Challenging this assumption, we argue that research with young children is both possible and important for political psychologists. We focus on the topic of political ideology to demonstrate ou…				Not selected
Pishchik, V.; Li, I.	Features of the role structure and relationships in Korean and Russian couples	2020	Interpersona	10.5964/ijpr.v14i2.3793	https://www.scopus.com/inward/record.uri?eid=2-s2.0-85099318169&doi=10.5964%2Fijpr.v14i2.3793&partnerID=40&md5=beb2a78f201eca09e46fa6ca87154308	Faculty of Psychology, Pedagogy and Defectology, Donskoj Gosudarstvennyj Tehniceskij Universitet, Rostov-on-Don, Rostov Oblast, Russian Federation	PsychOpen	English	Article	All Open Access; Gold Open Access; Green Accepted Open Access; Green Open Access	Scopus		The modern world leads to collapse of the marriage institution. It causes a lot of problems. One of them raises the question of how ethnic culture preserves the relationships in married couples within traditional framework if these couples live in a different national cultural; environment. Both Russian and Korean are collectivism cultures. However, in Russia individualism is spreading very quick…				Not selected
Uhl, A.; Porębski, A.; Ilczuk, E.	Disparity Between Punitive Attitudes Toward Stranger Rape and Partner Rape: Evidence From Cross-National Survey Data	2025	Journal of Interpersonal Violence	10.1177/08862605241307618	https://www.scopus.com/inward/record.uri?eid=2-s2.0-85213573611&doi=10.1177%2F08862605241307618&partnerID=40&md5=4d9a82827b835faadee8517af4636571	University of Cambridge, Cambridge, Cambridgeshire, United Kingdom; Uniwersytet Jagielloński, Krakow, Małopolska, Poland	SAGE Publications Inc.	English	Article	All Open Access; Green Accepted Open Access; Green Open Access; Hybrid Gold Open Access	Scopus	adolescent; adult; aged; article; attitude; Austria; child; epidemiology; female; Germany; human; Hungary; male; offender; Poland; public opinion; punishment; rape; secondary analysis; sexual abuse; sexual violence; Slovakia; social dominance; wing; middle aged; partner violence; psychology; questionnaire; sexuality; young adult; Adolescent; Adult; Attitude; Female; Humans; Intimate Partner Viole…	While legally the same, acts of sexual abuse within and outside intimate relationships are not seen as equal by the public, and this distinction might also be reflected in preferred criminal punishment; some people might deem partner rape as deserving less harsh punishment than the rape of a stranger. Our secondary analysis examines differential punitiveness toward these two types of rape among t…			Violencia sexual	Not selected
Hsu, H.-Y.; Wang, T.; Feng, X.-Y.	Revisiting the “Lethal Union”: The Role of RWA and SDO in the Chinese Public's Reactions to the Israeli–Palestinian Conflict	2025	International Journal of Psychology	10.1002/ijop.70125	https://www.scopus.com/inward/record.uri?eid=2-s2.0-105020771421&doi=10.1002%2Fijop.70125&partnerID=40&md5=285ee7386f29aee8642941b4bc5e7835	School of Social Development, East China University of Political Science and Law, Shanghai, China; Department of History, Manchester Metropolitan University, Manchester, Greater Manchester, United Kingdom	John Wiley and Sons Inc	English	Article	All Open Access; Bronze Open Access	Scopus	adult; article; China; Chinese; conflict; cross-sectional study; human; intergroup bias; Israeli; male; Muslim; Palestinian; prejudice; questionnaire; responsibility; social dominance; war; wing; Arab; attitude; authority; East Asian; ethnology; female; Israel; middle aged; politics; psychology; public opinion; warfare; young adult; Adult; Arabs; Armed Conflicts; Attitude; Authoritarianism; Chine…	Most political psychology theories demonstrate that Right-Wing Authoritarianism (RWA) and Social Dominance Orientation (SDO), as two fundamental ideological beliefs, are both positively related to individuals' militant and hostile attitudes. Meanwhile, macro-level political contexts also influence the functions of these ideological beliefs. In this article, we argue that China's state-sanctioned …				Not selected
Hadarics, M.	Democratic Backsliding Based on Illusions: Authoritarians' Biased Perception of Media Freedom Contributes to Their Political Support	2025	International Journal of Psychology	10.1002/ijop.70126	https://www.scopus.com/inward/record.uri?eid=2-s2.0-105019941357&doi=10.1002%2Fijop.70126&partnerID=40&md5=d314a8e1f6667fd05bf2aec5f91983f0	Eötvös Loránd Tudományegyetem, Budapest, Hungary	John Wiley and Sons Inc	English	Article	All Open Access; Green Accepted Open Access; Green Open Access; Hybrid Gold Open Access	Scopus	adult; authority; democracy; Europe; female; freedom; human; illusion; male; mass medium; middle aged; perception; politics; psychology; public opinion; trust; young adult; Adult; Authoritarianism; Democracy; Female; Freedom; Humans; Illusions; Male; Mass Media; Middle Aged; Politics; Public Opinion; Social Perception; Trust; Young Adult	Authoritarianism plays a pivotal role in shaping anti-democratic preferences, including support for institutional restrictions on free speech. In this study, we present empirical evidence that authoritarianism undermines public discourse not only through such antidemocratic views but also by fostering ignorance regarding problems with freedom of speech. The study aims to demonstrate that authorit…				Not selected
Gvirtz, A.; Kotzur, P.F.; Stewart, A.L.; Pratto, F.	Remorse for discrimination: The role of group dominance in judging hate crimes against subordinate group members	2025	British Journal of Social Psychology	10.1111/bjso.70008	https://www.scopus.com/inward/record.uri?eid=2-s2.0-105015189314&doi=10.1111%2Fbjso.70008&partnerID=40&md5=f797f204103a0dfae38e8000e85c9d55	King’s Business School, London, United Kingdom; Department of Psychology, Durham University, Durham, County Durham, United Kingdom; Hiatt School of Psychology, Clark University, Worcester, MA, United States; Department of Psychological Sciences, University of Connecticut, Storrs, CT, United States	John Wiley and Sons Ltd	English	Article	All Open Access; Green Accepted Open Access; Green Open Access; Hybrid Gold Open Access	Scopus	adult; female; group process; hate; human; male; middle aged; perception; psychology; punishment; social discrimination; social dominance; United States; young adult; Adult; Female; Group Processes; Hate; Humans; Male; Middle Aged; Punishment; Social Discrimination; Social Dominance; Social Perception; Young Adult	Power, especially in the court system, is a potent determinant of intergroup relationships. Blind justice being only an ideal, public opinion can influence whether harm to low power groups is considered criminal and should be prosecuted. Our experiments investigated the impact of social dominance orientation (SDO) on the perceived appropriateness of punishment for harm to subordinate group member…				Not selected
Raymond, G.V.	Authoritarian Securitisation and Moral Panic: The Discourse and Role of the Senate in the 2023 Thai Election	2025	Journal of Current Southeast Asian Affairs	10.1177/18681034251320658	https://www.scopus.com/inward/record.uri?eid=2-s2.0-105000182955&doi=10.1177%2F18681034251320658&partnerID=40&md5=67911c63d62c35b6e8306327f7d072b5	Strategic and Defence Studies Centre, The Australian National University, Canberra, ACT, Australia	SAGE Publications Inc.	English	Article	All Open Access; Gold Open Access; Green Accepted Open Access; Green Open Access	Scopus		In Thailand's 2023 election, an appointed Senate controlled who became prime minister. To better understand the thinking of key actors in this critical moment, this paper examines the discourse of senators who publicly commented prior to the 13 July joint sitting of the Thai parliament, where election-winning candidate Pita Limcharoenrat was blocked. This paper argues that the two predominant nar…				Not selected
Norambuena-Paredes, I.; Polanco-Levican, K.; Troncoso-Tejada, G.; Davinson-Pacheco, G.; Tereucán-Angulo, J.; Gálvez-Nieto, J.L.; Sepúlveda-Maldonado, J.; Tavera-Cuellar, C.; Carretto de Castro, A.B.; Trizano-Hermosilla, Í.	Psychometric Properties of the Authoritarian Attitude Scale in a Sample of Chilean Adolescent Students	2025	Behavioral Sciences	10.3390/bs15060756	https://www.scopus.com/inward/record.uri?eid=2-s2.0-105009297917&doi=10.3390%2Fbs15060756&partnerID=40&md5=51c1ed7c21f6a531119b5b8fd68d7e29	Department of Social Work, Universidad de la Frontera, Temuco, AR, Chile; Universidad de la Frontera, Temuco, AR, Chile; Faculty of Education, Universidad Autónoma de Chile, Temuco, AR, Chile; Department of Education, Universidad de la Frontera, Temuco, AR, Chile; Department of Psychology, Universidad de la Frontera, Temuco, AR, Chile; Facultad de Administración de Empresas, Universidad Santo Tom…	Multidisciplinary Digital Publishing Institute (MDPI)	English	Article	All Open Access; Gold Open Access; Green Accepted Open Access; Green Open Access	Scopus		This study aims to evaluate the psychometric properties of the Authoritarian Attitude Scale in a sample of high school students from Chile. A total of 775 students (46.5% men; 53.5% women), with an average age of 15.99 years (Sd = 1.32), participated through non-probabilistic convenience sampling in 11 schools. Confirmatory factor analysis supported a three-factor structure with correlated factor…				Not selected
Taşdemir, N.	Young university students’ cultural values, filial obligation norms, and ageism toward older people	2025	Analyses of Social Issues and Public Policy	10.1111/asap.12438	https://www.scopus.com/inward/record.uri?eid=2-s2.0-85210098602&doi=10.1111%2Fasap.12438&partnerID=40&md5=a2c9815f0e7e46daaeee717bce19ee8c	Department of Psychology, Anadolu Üniversitesi, Eskisehir, Eskisehir, Turkey	John Wiley and Sons Inc	English	Article	All Open Access; Hybrid Gold Open Access	Scopus	ageism; authoritarianism; autonomy; elderly population; perception; regression analysis; student; Turkey	The present study examined Turkish young university students’ cultural values and filial obligation norms in association with their ageism toward older people. Participants (N = 369) completed scales measuring relatedness and autonomy values, filial obligation norms, prescriptive intergenerational-tension ageism, ambivalent ageism, warmth and competence stereotypes toward older people, and freque…				Not selected
Dhëmbo, E.; Sako, M.	Engaging the Future of Minorities: Political Participation and (Dis)engagement of Roma Minority Youths in Albania	2025	Politics and Policy	10.1111/polp.70025	https://www.scopus.com/inward/record.uri?eid=2-s2.0-105002479248&doi=10.1111%2Fpolp.70025&partnerID=40&md5=2bde073504557a21ff63996784f68598	Department of Social Work and Social Policy, University of Tirana, Tirana, Tirana, Albania; Department of Political Science, University of Tirana, Tirana, Tirana, Albania	John Wiley and Sons Inc	English	Article	All Open Access; Bronze Open Access	Scopus		Levels of political participation among marginalized groups are essential indicators of the health of a democratic, just, and inclusive society. This study examines the youth of the Roma minority in Albania, investigating perceptions and attitudes regarding their political (dis)engagement and participation, as well as issues of intersectionality in shaping respective patterns. Utilizing a mixed m…				Not selected
Farkhari, F.; Scharbert, J.; Kroencke, L.; Schwarzer, C.; Koch, J.F.; van Zalk, M.H.W.; Schlipphak, B.; Back, M.D.	Right-wing authoritarianism and perceptions that minoritized groups pose a threat: The moderating roles of individual- and country-level religiosity and marginalization	2025	British Journal of Social Psychology	10.1111/bjso.12830	https://www.scopus.com/inward/record.uri?eid=2-s2.0-85215523025&doi=10.1111%2Fbjso.12830&partnerID=40&md5=4d9ff2ad7ff907136b060cae88470146	University of Münster, Munster, Nordrhein-Westfalen, Germany; Universität Bonn, Bonn, Nordrhein-Westfalen, Germany; Osnabrück University, Osnabruck, Niedersachsen, Germany; University of Münster, Munster, Nordrhein-Westfalen, Germany	John Wiley and Sons Ltd	English	Article	All Open Access; Green Final Open Access; Green Open Access; Hybrid Gold Open Access	Scopus	article; attitude; B wave; controlled study; cross-sectional study; diagnosis; Europe; female; Germany; human; ideology; immigrant; longitudinal study; male; perception; refugee; religiosity; social psychology; wing; adolescent; adult; authority; middle aged; psychology; social exclusion; young adult; Adolescent; Adult; Authoritarianism; Cross-Sectional Studies; Female; Humans; Male; Middle Aged;…	Right-wing authoritarianism (RWA) refers to an adherence to conventional values and authorities with the power to penalize groups that are perceived to challenge the cohesion of ingroup norms. Correspondingly, RWA has repeatedly been linked to negative perceptions of minoritized groups, such as refugees or religious minorities. To investigate whether and how sociocultural factors add to and moder…				Not selected
Barends, A.J.; de Vries, R.E.	Developing and Improving Personality Inventories Using Generative Artificial Intelligence: The Psychometric Properties of a Short HEXACO Scale Developed Using ChatGPT 4.0	2025	Journal of Personality Assessment	10.1080/00223891.2024.2444454	https://www.scopus.com/inward/record.uri?eid=2-s2.0-85213723211&doi=10.1080%2F00223891.2024.2444454&partnerID=40&md5=15271df9c5d5d93f92af44bc50e9750c	Universiteit Leiden, Leiden, Zuid-Holland, Netherlands; Department of Experimental and Applied Psychology, Vrije Universiteit Amsterdam, Amsterdam, Noord-Holland, Netherlands	Routledge	English	Article	All Open Access; Green Accepted Open Access; Green Open Access; Hybrid Gold Open Access	Scopus	adolescent; adult; artificial intelligence; female; generative artificial intelligence; human; male; middle aged; personality; personality assessment; psychometry; questionnaire; reproducibility; young adult; Adolescent; Adult; Artificial Intelligence; Female; Generative Artificial Intelligence; Humans; Male; Middle Aged; Personality; Personality Inventory; Psychometrics; Reproducibility of Resul…	In the current study, we investigated the utility of generative AI for survey development and improvement. To do so, we generated a 24-item HEXACO personality inventory using ChatGPT 4.0, the ChatGPT HEXACO inventory (CHI), and investigated whether ChatGPT could modify the CHI to either improve its internal consistency or its content validity. Additionally, we compared the psychometric properties…				Not selected
Wolf, L.J.; Costin, V.; Iosifyan, M.; Nolan, A.; Hurst, E.-M.; Ascensão, S.; Foad, C.; Haddock, G.; Maio, G.R.	How do Adults Think, Feel, and Behave Toward Teenagers? Measuring and Understanding Adults’ Attitudes Toward Teenagers	2025	Social Psychological and Personality Science	10.1177/19485506251377502	https://www.scopus.com/inward/record.uri?eid=2-s2.0-105019384342&doi=10.1177%2F19485506251377502&partnerID=40&md5=023c8ab284365120db2d415112a19b21	University of Bath, Bath, Somerset, United Kingdom; Cardiff University, Cardiff, South Glamorgan, Wales, United Kingdom; University of Sussex, Brighton, East Sussex, United Kingdom; University of St Andrews, St Andrews, Fife, United Kingdom; The University of Manchester, Manchester, Greater Manchester, United Kingdom	SAGE Publications Inc.	English	Article	All Open Access; Hybrid Gold Open Access	Scopus		Despite the pervasiveness of adult–teenager relations, research has largely neglected adults’ attitudes toward teenagers. Eight studies (N = 3,517) examined the content of adults’ attitudes toward teenagers and developed a 14-item measure that assesses three factors: openness intentions, negative beliefs, and positive emotions regarding teenagers. Openness intentions involve empathic orientations…				Not selected
Yang, J.; Jiang, H.; Dai, M.; Guo, W.	Resilience under the chilling effect: how social support and digital media reshape online political participation among Chinese youth	2025	Frontiers in Psychology	10.3389/fpsyg.2025.1634604	https://www.scopus.com/inward/record.uri?eid=2-s2.0-105013470981&doi=10.3389%2Ffpsyg.2025.1634604&partnerID=40&md5=8bdc3b08acdb4aa975e5e9f739a52c01	Institute of Finance and Trade Economics, Sichuan Academy of Social Sciences, Chengdu, Sichuan, China; School of Journalism and Communication, Tsinghua University, Beijing, China; Institute of Journalism and Communication, Sichuan Academy of Social Sciences, Chengdu, Sichuan, China; School of Journalism and Communication, Sun Yat-Sen University, Guangzhou, Guangdong, China	Frontiers Media SA	English	Article	All Open Access; Gold Open Access; Green Accepted Open Access; Green Open Access	Scopus		This study examines how digital media use and perceived social support influence political participation among Chinese youth. We administered a large survey (N = 6,855) and employed structural equation modeling (SEM) to test a theoretical path model. Key measures included self-reported intensity of digital media use, multidimensional perceived social support, and online political participation. T…				Not selected
Ramos-Vera, C.; Casa-Chicata, M.; Portilla-Yacolca, Z.; Puma-Maque, C.; Calizaya-Milla, Y.E.; Saintila, J.; Lopez-Lopez, E.; Carranza-Cubas, S.P.	Validation and adaptation of the moral outrage scale in the Peruvian adult population	2024	BMC Psychology	10.1186/s40359-024-02203-9	https://www.scopus.com/inward/record.uri?eid=2-s2.0-85211084933&doi=10.1186%2Fs40359-024-02203-9&partnerID=40&md5=0e27e732dfd298601da1082ab32f7a28	Área de Investigación, Universidad César Vallejo, Trujillo, La Libertad, Peru; School of Psychology, Universidad Nacional de San Agustin de Arequipa, Arequipa, Arequipa, Peru; Faculty of Health Sciences, Universidad Peruana Unión, Lima, Lima, Peru; Faculty of Health Sciences, Universidad Señor de Sipán, Chiclayo, Lambayeque, Peru	BioMed Central Ltd	English	Article	All Open Access; Gold Open Access; Green Accepted Open Access; Green Open Access	Scopus	adaptation; adult; article; cognition; controlled study; convergent validity; diagnosis; emotion; female; human; major clinical study; male; morality; Peruvian; reliability; sociodemographics; validity; adolescent; devices; middle aged; Peru; psychometry; questionnaire; reproducibility; young adult; Adolescent; Adult; Emotions; Female; Humans; Male; Middle Aged; Morals; Psychometrics; Reproducibi…	Background: Moral outrage (MO) is an emotional experience that arises in situations where a moral standard is violated. Despite its relevance, there are few psychometric studies in the Latin American context, characterized by inequality and social problems. This highlights the need for specific assessment instruments for this construct. The purpose of this study was to analyze the psychometric pr…				Not selected
Zay Hta, M.K.; Sing-Kiat Ting, R.S.-K.; Jones, L.	The relationship between strong-ties weak-ties rationality and COVID-19 public stigma: A cross-cultural study of Malaysia and Australia	2024	International Journal of Psychology	10.1002/ijop.13155	https://www.scopus.com/inward/record.uri?eid=2-s2.0-85195370722&doi=10.1002%2Fijop.13155&partnerID=40&md5=f89c6b2993aa29a939ffa6708a412935	Department of Psychology, Monash University Malaysia, Sunway City, Selangor, Malaysia	John Wiley and Sons Inc	English	Article	All Open Access; Hybrid Gold Open Access	Scopus	adult; Australia; authority; coronavirus disease 2019; cultural factor; ethnology; female; human; Malaysia; male; middle aged; psychology; questionnaire; Severe acute respiratory syndrome coronavirus 2; social stigma; young adult; Adult; Authoritarianism; COVID-19; Cross-Cultural Comparison; Female; Humans; Male; Middle Aged; SARS-CoV-2; Social Stigma; Surveys and Questionnaires; Young Adult	We investigated the relationship between strong-ties versus weak-ties rationality and public stigma (PS) during the COVID-19 pandemic. We also explored the cultural group differences (Malaysians vs. Australians) in this relationship. An online survey was conducted in 2021 with a final sample of 830 eligible Malaysians and 394 eligible Australians. Participants completed the multidimensional stron…				Not selected
Kleppestø, T.H.; Czajkowski, N.O.; Sheehy-Skeffington, J.; Vassend, O.; Røysamb, E.; Eftedal, N.H.; Kunst, J.R.; Ystrom, E.; Thomsen, L.	The genetic underpinnings of right-wing authoritarianism and social dominance orientation explain political attitudes beyond Big Five personality	2024	Journal of Personality	10.1111/jopy.12921	https://www.scopus.com/inward/record.uri?eid=2-s2.0-85186443397&doi=10.1111%2Fjopy.12921&partnerID=40&md5=524b882b5e4634102345c737923829ea	Centre for Fertility and Health, Folkehelseinstituttet, Oslo, Oslo, Norway; Department of Psychology, Universitetet i Oslo, Oslo, Oslo, Norway; Department of Psychology, Norges Teknisk-Naturvitenskapelige Universitet, Trondheim, Trondelag, Norway; Division of Mental and Physical Health, Folkehelseinstituttet, Oslo, Oslo, Norway; Department of Psychological and Behavioural Science, London School o…	John Wiley and Sons Inc	English	Article	All Open Access; Green Accepted Open Access; Green Open Access; Hybrid Gold Open Access	Scopus	adult; article; attitude; behavior genetics; diagnosis; ethnic group; female; genetic correlation; genetic variation; human; male; personality; social dominance; twins; wing; authority; genetics; middle aged; Norway; politics; twin study; young adult; Adult; Attitude; Authoritarianism; Female; Humans; Male; Middle Aged; Personality; Politics; Social Dominance; Young Adult	Objective: Political attitudes are predicted by the key ideological variables of right-wing authoritarianism (RWA) and social dominance orientation (SDO), as well as some of the Big Five personality traits. Past research indicates that personality and ideological traits are correlated for genetic reasons. A question that has yet to be tested concerns whether the genetic variation underlying the i…				Not selected
Canales Ciudad, D.	A route of political modernization in the Francoist Spain. Cultural transferences and Catholicism in the generational itinerary of the university youth during the 1950s; UNA VÍA DE MODERNIZACIÓN POLÍTICA EN LA ESPAÑA FRANQUISTA. TRANSFERENCIAS CULTURALES Y CATOLICISMO EN EL ITINERARIO GENERACIONAL DE LA JUVENTUD UNIVERSITARIA DE LOS AÑOS CINCUENTA1	2024	Historia y Politica	10.18042/hp.2024.AL.03	https://www.scopus.com/inward/record.uri?eid=2-s2.0-85200992592&doi=10.18042%2Fhp.2024.AL.03&partnerID=40&md5=d2fe9e76a939c21cf7818f6b91d383d3	Universidad de Zaragoza, Zaragoza, Zaragoza, Spain	Centro Estudios Politicos Constitucionales	Spanish	Article	All Open Access; Gold Open Access; Green Accepted Open Access; Green Open Access	Scopus		The fifties usually propose as a hinge decade in shaping a culture of opposition in the university milieu. That decade marks the exhaustion of the socialization frameworks of the dictatorship, as the student body begins to open up to new languages and attitudes deployed in the recovery of alternative political and social transformation projects. Catholicism acted as a footbridge, which started at…				Not selected
Byrne, A.; Martin, D.; Jones, C.; Galbraith, N.; Mercer, T.	Conspiracy theory beliefs in the adolescent population: A systematic review	2024	Journal of Adolescence	10.1002/jad.12316	https://www.scopus.com/inward/record.uri?eid=2-s2.0-85188062091&doi=10.1002%2Fjad.12316&partnerID=40&md5=40445e8db1e3a1ee8ce09f722227882d	School of Psychology, University of Wolverhampton, Wolverhampton, West Midlands, United Kingdom	John Wiley and Sons Inc	English	Review	All Open Access; Green Accepted Open Access; Green Open Access; Hybrid Gold Open Access	Scopus	adolescent; age; anxiety disorder; authority; behavior assessment; child development; childhood; childhood adversity; cognition; confusion; conspiracy theory; data base; demography; health belief; human; intervention study; misconduct; paranoia; peer pressure; population research; Preferred Reporting Items for Systematic Reviews and Meta-Analyses; quantitative study; Review; systematic review; tr…	Introduction: While the study of conspiracy theory beliefs is a relatively new research area, there has been a rise in academic interest in recent years. The literature provides evidence of relationships between conspiracy theory beliefs and a range of factors, but the vast majority of studies are limited to adult samples, and it is unclear how such beliefs present in adolescence. Methods: The sy…				Not selected
Kansok-Dusche, J.; Wettstein, A.; Fischer, S.M.; Wachs, S.; Bilz, L.	Associations between teachers’ beliefs and their perception of hate speech in school: a study in Germany and Switzerland	2024	Frontiers in Education	10.3389/feduc.2024.1432013	https://www.scopus.com/inward/record.uri?eid=2-s2.0-85209387636&doi=10.3389%2Ffeduc.2024.1432013&partnerID=40&md5=b25d0f0c6555d015ed0c34a8add5b3be	Department of Health Sciences, Brandenburg University of Technology Cottbus-Senftenberg, Cottbus, Brandenburg, Germany; Development and Evaluation, University of Bern, Bern, BE, Switzerland; Faculty of Applied Social Sciences, Fachhochschule Wiesbaden, Wiesbaden, Hessen, Germany; Institute of Educational Science, University of Münster, Munster, Nordrhein-Westfalen, Germany; National Anti-Bullying…	Frontiers Media SA	English	Article	All Open Access; Gold Open Access; Green Accepted Open Access; Green Open Access	Scopus		Hate speech is a global issue that is also prevalent among adolescents and requires an educational response. Teachers handle hate speech as part of their professional role. To date, we know little about their beliefs in relation to the early stages of their interventional actions, specifically to their perception of hate speech in school. Thus, this study examined associations between teachers’ s…				Not selected
Pace, U.; Buzzai, C.; Passanisi, A.	Psychological variables linked to hesitation toward vaccination against COVID-19 among late adolescents and young adults: The role of magical thinking and right-wing authoritarianism	2024	Journal of Adolescence	10.1002/jad.12251	https://www.scopus.com/inward/record.uri?eid=2-s2.0-85171559829&doi=10.1002%2Fjad.12251&partnerID=40&md5=47a10e198744a075b4a70c865bdbf955	Faculty of Human and Social Sciences, Università degli Studi di Enna "Kore", Enna, EN, Italy	John Wiley and Sons Inc	English	Article	All Open Access; Bronze Open Access	Scopus	SARS-CoV-2 vaccine; adolescent; adult; age distribution; Article; attitude to health; authority; correlation analysis; cross-sectional study; descriptive research; educational status; female; health belief; human; innate immunity; interpersonal communication; Italian (citizen); Italy; magic; major clinical study; male; psychological aspect; reliability; sex difference; structural equation modelin…	Introduction: Several studies on the predisposition to be subjected to vaccination have shown that vaccine hesitation is a global phenomenon influenced by a lack of knowledge and awareness, as well as perceived risks and benefits. The purpose of this study was to investigate the mediating role of right-wing authoritarianism in the relationship between magical thinking and positive attitudes towar…				Not selected
Hughes, A.M.; McArthur, D.	Weight stigma, welfare stigma, and political values: Evidence from a representative British survey	2023	Social Science and Medicine	10.1016/j.socscimed.2023.116172	https://www.scopus.com/inward/record.uri?eid=2-s2.0-85170517023&doi=10.1016%2Fj.socscimed.2023.116172&partnerID=40&md5=6cf4ca89bf815e1aa4bb3dd4095d7211	Department of Population Health Sciences, MRC Integrative Epidemiology Unit, Bristol, United Kingdom; Department of Education, University of York, York, North Yorkshire, United Kingdom	Elsevier Ltd	English	Article	All Open Access; Green Accepted Open Access; Green Open Access; Hybrid Gold Open Access	Scopus	authoritarianism; body mass; class; educational attainment; income; obesity; political ideology; public health; adult; age; aged; Article; attitude to health; authority; body weight; demography; educational status; employment status; female; health belief; health status; human; male; middle aged; normal human; obesity stigma; politics; prediction; sex difference; social attitude; social status; s…	Obesity-related stigma is increasingly recognised as a public health issue, with serious implications for mental and physical health. However, very little is known about what drives inter-individual differences in obesity-stigmatizing views, and how they are distributed in the population. If views about obesity are not independent of a person's wider beliefs and values, this must be understood so…				Not selected
Okunoye, B.	Mistrust of government within authoritarian states hindering user acceptance and adoption of digital IDs in Africa: The Nigerian context	2022	Data and Policy	10.1017/dap.2022.29	https://www.scopus.com/inward/record.uri?eid=2-s2.0-85151877600&doi=10.1017%2Fdap.2022.29&partnerID=40&md5=a8ba4f3d4a453d9194cd3945c253ce31	Department of Communication and Media, University of Johannesburg, Johannesburg, Gauteng, South Africa; Harvard University, Cambridge, MA, United States	Cambridge University Press	English	Review	All Open Access; Gold Open Access	Scopus		Nigeria commenced its national foundational digital identity project in 2007 and had enrolled 60 million people by July 2021. The project, led by the National Identity Management Commission (NIMC), seeks to unify the country's public and private functional identity databases, and aims to improve government services and national security. Although the enrolment process had encountered initial chal…				Not selected
Silva, K.; Nauman, C.M.; Tebbe, E.A.; Parent, M.C.	Policy Attitudes Toward Adolescents Transitioning Gender	2022	Journal of Counseling Psychology	10.1037/cou0000601	https://www.scopus.com/inward/record.uri?eid=2-s2.0-85123190622&doi=10.1037%2Fcou0000601&partnerID=40&md5=cc944db65f6271cac3c1f29ebc1ca5ab	Department of Educational Psychology, The University of Texas at Austin, Austin, TX, United States; University of Wisconsin–Madison School of Nursing, Madison, WI, United States	American Psychological Association	English	Article	All Open Access; Green Accepted Open Access; Green Open Access	Scopus	adolescent; adult; attitude; female; gender identity; human; male; policy; sexual and gender minority; transgender; Adolescent; Adult; Attitude; Female; Gender Identity; Humans; Male; Policy; Sexual and Gender Minorities; Transgender Persons	Anti-transgender policies and state legislative initiatives that focus on school bathroom use and hormone use have emerged in recent years. These policies are generally written by and voted on by cisgender people, and as such, it is crucial to understand influences on nonaffirming attitudes toward policies that can impact trans youth. The present study aimed to extend research on transphobic atti…		Escala de transfobia; SDO; fundamentalismo religioso; conciencia crítica; regresión logística multinomial moderada		Not selected
Havermans, W.; Verkuyten, M.	Positive and negative behavioural intentions towards immigrants: A question of ethnic categorisation or worldview conflict?	2021	International Journal of Psychology	10.1002/ijop.12748	https://www.scopus.com/inward/record.uri?eid=2-s2.0-85100961712&doi=10.1002%2Fijop.12748&partnerID=40&md5=7f1f371decf31e58f1e65f3ad82af9a1	European Research Centre on Migration & Ethnic Relations - ERCOMER, Utrecht, Netherlands	John Wiley and Sons Inc	English	Article	All Open Access; Green Accepted Open Access; Green Open Access; Hybrid Gold Open Access	Scopus	adult; article; authority; female; human; human experiment; human tissue; immigrant; major clinical study; male; prejudice; adolescent; aged; attitude; behavior; classification; cultural competence; ethnic group; middle aged; migrant; questionnaire; very elderly; young adult; Adolescent; Adult; Aged; Aged, 80 and over; Attitude; Cultural Competency; Emigrants and Immigrants; Ethnic Groups; Female…	Anti-immigrant attitudes are often explained in terms of ethnic boundaries in which a categorical distinction between the ethnic ingroup and immigrant outgroup is made. However, these attitudes might also result from contrasting cultural worldviews. We examined the importance of ethnic categorisation and perceived cultural worldview difference in explaining behavioural intentions towards immigran…				Not selected
Crocetti, E.; Albarello, F.; Prati, F.; Rubini, M.	Development of prejudice against immigrants and ethnic minorities in adolescence: A systematic review with meta-analysis of longitudinal studies	2021	Developmental Review	10.1016/j.dr.2021.100959	https://www.scopus.com/inward/record.uri?eid=2-s2.0-85103126338&doi=10.1016%2Fj.dr.2021.100959&partnerID=40&md5=26dd0fe305e0993212cac07d8820f4a1	Alma Mater Studiorum, Alma Mater Studiorum Università di Bologna, Bologna, BO, Italy; Sapienza Università di Roma, Rome, RM, Italy	Mosby Inc.	English	Review	All Open Access; Green Accepted Open Access; Green Open Access; Hybrid Gold Open Access	Scopus		Previous research highlighted that prejudice is already formed in early childhood, reaches a peak in middle childhood, and slightly decreases in late childhood, whereas the development of prejudice in adolescence was mostly unknown. This systematic review with meta-analysis aimed to comprehensively summarize and integrate prior longitudinal research on adolescents’ prejudice to address two main r…		Cuestionario multidimensional; algoritmo random forest y gradient boosting (machine learning)		Not selected
Eaton, S.; Hasmath, R.	Economic Legitimation in a New Era: Public Attitudes to State Ownership and Market Regulation in China	2021	China Quarterly	10.1017/S0305741020000569	https://www.scopus.com/inward/record.uri?eid=2-s2.0-85087340823&doi=10.1017%2FS0305741020000569&partnerID=40&md5=32d4ea7bb71b4449572ad21d2b79d490	Humboldt-Universität zu Berlin, Berlin, Germany; University of Alberta, Edmonton, AB, Canada	Cambridge University Press	English	Article	All Open Access; Green Final Open Access; Green Open Access; Hybrid Gold Open Access	Scopus	authoritarianism; economic growth; perception; public attitude; regulatory framework; urban area; China	Autocrats typically seek public support on the basis of economic growth-promotion and redistribution policies, and China is no exception. As important as these factors are for authoritarian resilience, we argue that economic legitimation is a more complex phenomenon than has previously been acknowledged. Beyond improvements in material well-being, citizens form judgements about the state's effect…				Not selected
Sen, Z.; Doǧan, A.	An Examination of Teachers' Attitudes Towards Bullying, Their Coping Strategies for Handling Bullying, and Perceived School Climate	2021	Egitim ve Bilim	10.15390/EB.2021.8942	https://www.scopus.com/inward/record.uri?eid=2-s2.0-85123762740&doi=10.15390%2FEB.2021.8942&partnerID=40&md5=145f1a4b80f0329697473dcff08d9980	Department of Psychology, Ege Üniversitesi, Izmir, Turkey; Department of Psychology, Ege Üniversitesi, Izmir, Turkey	Turkish Education Association	English	Article	All Open Access; Gold Open Access; Green Accepted Open Access; Green Open Access	Scopus		Bullying is one of the most frequently observed aggressive behaviours in schools. It is quite significant problem since it creates many major problems such as low self-esteem, depression, anxiety, and loneliness in children and adolescents who are bullies, victims, and bully-victims. Studies have revealed that teachers are the people that students mostly ask for help when they are subjected to bu…				Not selected
Crowley, B.Z.; Datta, P.; Stohlman, S.; Cornell, D.; Konold, T.	Authoritative school climate and sexual harassment: A cross-sectional multilevel analysis of student self-reports	2019	School Psychology	10.1037/spq0000303	https://www.scopus.com/inward/record.uri?eid=2-s2.0-85059254211&doi=10.1037%2Fspq0000303&partnerID=40&md5=8b97ef9db440ce7f83b676e6e4f475b3	Curry School of Education, University of Virginia, Charlottesville, VA, United States	American Psychological Association Inc. journals@apa.org	English	Article	All Open Access; Hybrid Gold Open Access	Scopus	adolescent; adolescent behavior; authority; cross-sectional study; epidemiology; female; human; human relation; male; multilevel analysis; psychometry; school; school teacher; self report; sexual harassment; student; Virginia; Adolescent; Adolescent Behavior; Authoritarianism; Cross-Sectional Studies; Female; Humans; Interpersonal Relations; Male; Multilevel Analysis; Psychometrics; School Teache…	School sexual harassment (SH) is defined as unwelcome behavior of a sexual nature that interferes with a student's ability to learn. There is an important need for schools to assess the prevalence of SH and its relation to school climate to guide intervention efforts. This study investigated 3 research questions: (a) Is there psychometric support for a 4-item multilevel measure of SH? (b) What is…				Not selected
Xu, J.; McClintock, C.H.; Balodis, I.M.; Miller, L.; Potenza, M.N.	Openness to changing religious views is related to radial diffusivity in the genu of the corpus callosum in an initial study of healthy young adults	2018	Frontiers in Psychology	10.3389/fpsyg.2018.00330	https://www.scopus.com/inward/record.uri?eid=2-s2.0-85044816793&doi=10.3389%2Ffpsyg.2018.00330&partnerID=40&md5=a9ed5b33b0ed8bff563ee9a07d125cf2	Department of Psychiatry, Yale School of Medicine, New Haven, CT, United States; Department of Counseling and Clinical Psychology, Columbia University, New York, NY, United States; Department of Psychiatry and Behavioural Neurosciences, Michael G. DeGroote School of Medicine, Hamilton, ON, Canada; Yale Child Study Center, New Haven, CT, United States; Department of Neurobiology, Yale School of Me…	Frontiers Media S.A. info@frontiersin.org	English	Article	All Open Access; Gold Open Access; Green Final Open Access; Green Open Access	Scopus		A quest orientation to religion is characterized by a search for answers to complex existential questions, a perception of religious doubt as positive, and an openness to change one's religious views as one grows and changes. This orientation is inversely related to fundamentalism, authoritarianism, and prejudice and directly related to cognitive complexity, openness to experience, and prosociali…				Not selected
Lind, M.J.; Brown, R.C.; Sheerin, C.M.; York, T.P.; Myers, J.M.; Kendler, K.S.; Amstadter, A.B.	Does Parenting Influence the Enduring Impact of Severe Childhood Sexual Abuse on Psychiatric Resilience in Adulthood?	2018	Child Psychiatry and Human Development	10.1007/s10578-017-0727-y	https://www.scopus.com/inward/record.uri?eid=2-s2.0-85019060170&doi=10.1007%2Fs10578-017-0727-y&partnerID=40&md5=a8f40174188c5231f2d125fcfbda0be9	VCU School of Medicine, Richmond, VA, United States; Department of Human and Molecular Genetics, Virginia Institute for Psychiatric and Behavioral Genetics, Richmond, VA, United States	Springer New York LLC barbara.b.bertram@gsk.com	English	Article	All Open Access; Green Accepted Open Access; Green Open Access	Scopus	adolescent; adulthood; authority; chemical binding; child; child parent relation; childhood; exposure; female; heat; human; life event; major clinical study; sexual abuse; sexual intercourse; symptom; adult; Caucasian; child rearing; child sexual abuse; object relation; parent; psychological resilience; psychology; twins; Adolescent; Adult; Child; Child Abuse, Sexual; Child Rearing; European Cont…	This study examined the effect of parenting on the association between childhood sexual abuse (CSA) and psychiatric resilience in adulthood in a large female twin sample (n = 1423) assessed for severe CSA (i.e., attempted or completed intercourse before age 16). Severe CSA was associated with lower resilience to recent stressors in adulthood (defined as the difference between their internalizing …				Not selected
Cerezo, F.; Ruiz-Esteban, C.; Lacasa, C.S.; Arense-Gonzalo, J.J.A.	Dimensions of parenting styles, social climate, and bullying victims in primary and secondary education	2018	Psicothema	10.7334/psicothema2016.360	https://www.scopus.com/inward/record.uri?eid=2-s2.0-85040821778&doi=10.7334%2Fpsicothema2016.360&partnerID=40&md5=bce1c6f7d8f5e46a26e84acd5e094014	Universidad de Murcia, Murcia, Murcia, Spain	Colegio Oficial de Psicologos Asturias	English	Article	All Open Access; Gold Open Access	Scopus	age; aggression; attitude; authority; bullying; child; child abuse; child parent relation; child psychology; comparative study; crime victim; female; friend; human; male; peer group; psychology; questionnaire; risk factor; school; social distance; social environment; Spain; student; Age Factors; Aggression; Authoritarianism; Bullying; Child; Child Abuse; Crime Victims; Female; Friends; Humans; Ma…	Background: Bullying as a construct is found to be related to a variety of individual, parental and academic factors. Familial factors include family environment, parenting style and parental involvement. The main aim of this study is to find out how Primary and Secondary Education students perceive parenting styles and social climate and if there are differences between pupils from these two edu…				Not selected
Ahuja, K.K.; Dhillon, M.; Juneja, A.; Sharma, B.	Breaking barriers: An education and contact intervention to reduce mental illness stigma among Indian college students; Rompiendo barreras: una intervención educativa y de contacto para reducir el estigma de los trastornos mentales en los estudiantes universitarios de la India	2017	Psychosocial Intervention	10.1016/j.psi.2016.11.003	https://www.scopus.com/inward/record.uri?eid=2-s2.0-85011306601&doi=10.1016%2Fj.psi.2016.11.003&partnerID=40&md5=ae00ff44904681e4299536ff5de33378	Lady Shri Ram College for Women, New Delhi, India	Elsevier Doyma editorial@elsevier.com	English	Article	All Open Access; Gold Open Access; Green Accepted Open Access; Green Open Access	Scopus		This study assessed the effectiveness of an intervention designed to foster more positive attitudes towards persons with mental illness among college students in Delhi. A total of 50 young people participated in a one-time education and contact based intervention. Attitudes towards persons with mental illness were assessed before the intervention, immediately after it and at a one week follow-up.…				Not selected
Marschark, M.; Zettler, I.; Dammeyer, J.	Social dominance orientation, language orientation, and deaf identity	2017	Journal of Deaf Studies and Deaf Education	10.1093/deafed/enx018	https://www.scopus.com/inward/record.uri?eid=2-s2.0-85021758820&doi=10.1093%2Fdeafed%2Fenx018&partnerID=40&md5=880f7fad48ab95086a74d6a6ce040add	National Technical Institute for the Deaf, Rochester, NY, United States; University of Aberdeen, Aberdeen, Scotland, United Kingdom; Københavns Universitet, Copenhagen, Hovedstaden, Denmark	Oxford University Press jnl.info@oup.co.uk	English	Article	All Open Access; Bronze Open Access; Green Accepted Open Access; Green Open Access	Scopus	adolescent; adult; analysis of variance; cultural anthropology; cultural factor; female; hearing impairment; human; interpersonal communication; male; orientation; psychology; sign language; social behavior; social dominance; young adult; Acculturation; Adolescent; Adult; Analysis of Variance; Communication; Culture; Deafness; Female; Humans; Male; Orientation; Sign Language; Social Dominance; So…	The notion of the Deaf community as a linguistic-cultural minority has been increasingly recognized and studied over the last two decades. However, significant differences of opinion and perspective within that population typically have been neglected in the literature. Social dominance orientation (SDO), a theoretical construct, typically focusing on intergroup perceptions and relations, is one …				Not selected
Levinson, A.R.; Speed, B.C.; Nelson, B.; Bress, J.N.; Hajcak, G.	Authoritarian parenting predicts reduced electrocortical response to observed adolescent offspring rewards	2017	Social Cognitive and Affective Neuroscience	10.1093/scan/nsw130	https://www.scopus.com/inward/record.uri?eid=2-s2.0-85029750381&doi=10.1093%2Fscan%2Fnsw130&partnerID=40&md5=6dea37d9d1ad4662e8596ebfc487641e	Department of Psychology, Stony Brook University, Stony Brook, NY, United States	Oxford University Press	English	Article	All Open Access; Bronze Open Access	Scopus	adolescent; adult; arousal; attitude; authority; brain cortex; child; child parent relation; electroencephalography; evoked response; feedback system; female; human; male; middle aged; motivation; physiology; psychology; reward; Adolescent; Adult; Arousal; Authoritarianism; Cerebral Cortex; Child; Electroencephalography; Evoked Potentials; Feedback; Female; Humans; Male; Middle Aged; Motivation; …	Parenting styles are robust predictors of offspring outcomes, yet little is known about their neural underpinnings. In this study, 44 parent-adolescent dyads (M<inf>age</inf> of adolescent = 12.9) completed a laboratory guessing task while EEG was continuously recorded. In the task, each pair member received feedback about their own monetary wins and losses and also observed the monetary wins and…				Not selected
Bratt, C.; Sidanius, J.; Sheehy-Skeffington, J.	Shaping the Development of Prejudice: Latent Growth Modeling of the Influence of Social Dominance Orientation on Outgroup Affect in Youth	2016	Personality and Social Psychology Bulletin	10.1177/0146167216666267	https://www.scopus.com/inward/record.uri?eid=2-s2.0-84995890811&doi=10.1177%2F0146167216666267&partnerID=40&md5=fb61c734e701db11ed44aef44e852afc	University of Kent, Canterbury, Kent, United Kingdom; Regional Center for Child and Adolescent Mental Health, Oslo, Oslo, Norway; Harvard University, Cambridge, MA, United States; London School of Economics and Political Science, London, United Kingdom	SAGE Publications Inc. claims@sagepub.com	English	Article	All Open Access; Green Accepted Open Access; Green Open Access	Scopus	human; juvenile; longitudinal study; major clinical study; model; Norwegian (citizen); ordo; prejudice; social dominance; university student; adolescent; adult; attitude; female; group process; male; Norway; psychological model; United States; young adult; Adolescent; Adult; Attitude; Female; Group Processes; Humans; Male; Models, Psychological; Prejudice; Social Dominance; Young Adult	Social dominance orientation (SDO) has been theorized as a stable, early-emerging trait influencing outgroup evaluations, a view supported by evidence from cross-sectional and two-wave longitudinal research. Yet, the limitations of identifying causal paths with cross-sectional and two-wave designs are increasingly being acknowledged. This article presents the first use of multi-wave data to test …				Not selected
Albarello, F; Crocetti, E; Rubini, M	Prejudice and Inclusiveness in Adolescence: The Role of Social Dominance Orientation and Multiple Categorization	2020	CHILD DEVELOPMENT	10.1111/cdev.13295	http://dx.doi.org/10.1111/cdev.13295	University of Bologna	CHILD DEVELOPMENT	English	Article	Green Submitted	WOS	DEVELOPMENTAL INTERGROUP THEORY; RIGHT-WING AUTHORITARIANISM; ANTI-IMMIGRANT ATTITUDES; MODERN RACIAL PREJUDICE; OF-FIT INDEXES; EDUCATIONAL IDENTITY; ESSENTIALIST BELIEFS; POLITICAL-ATTITUDES; CULTURAL-DIVERSITY; EMERGING ADULTHOOD	This study examined the relations of multiple categorization and social dominance orientation with adolescents' prejudice against migrants and identification with the human group over time. Participants were 304 Northern-Italian late adolescents (61.84% female,M-age = 17.49) involved in a three-wave longitudinal study (with 3 months interval between waves). Results showed that multiple categoriza…				Not selected
Tenenbaum, HR; Capelos, T; Lorimer, J; Stocks, T	Positive thinking elevates tolerance: Experimental effects of happiness on adolescents' attitudes toward asylum seekers	2018	CLINICAL CHILD PSYCHOLOGY AND PSYCHIATRY	10.1177/1359104518755217	http://dx.doi.org/10.1177/1359104518755217	University of Surrey; University of Birmingham; University of Oxford	CLINICAL CHILD PSYCHOLOGY AND PSYCHIATRY	English	Article	Green Submitted	WOS	RIGHT-WING AUTHORITARIANISM; POLITICAL TOLERANCE; MOOD; EMOTIONS; MUSLIM; CONCEPTUALIZATION; INDIVIDUALS; JUDGMENTS; REFUGEES; BEHAVIOR	Inducing emotional reactions toward social groups can influence individuals' political tolerance. This study examines the influence of incidental fear and happiness on adolescents' tolerant attitudes and feelings toward young Muslim asylum seekers. In our experiment, 219 16- to 21-year-olds completed measures of prejudicial attitudes. After being induced to feel happiness, fear, or no emotion (co…				Not selected
Isen, JD; Ludeke, SG; Foster, JD; McGue, MK; Iacono, WG	The clashing nature of rebelliousness: Nontraditional attitudes and counter-normative behaviors show divergent associations with intelligence	2022	JOURNAL OF PERSONALITY	10.1111/jopy.12681	http://dx.doi.org/10.1111/jopy.12681	University of South Alabama; University of Southern Denmark; University of Minnesota System; University of Minnesota Twin Cities	JOURNAL OF PERSONALITY	English	Article	Bronze	WOS	SOCIAL-DOMINANCE ORIENTATION; RIGHT-WING AUTHORITARIANISM; PERSONALITY-TRAITS; COGNITIVE-ABILITY; SMART TEENS; CONSERVATISM; ADOLESCENT; DISORDERS; ALCOHOL; IQ	Objective Prior literature indicates that nontraditional attitudes are linked to higher intelligence. However, such attitudes in adolescence often accompany counter-normative, delinquent-type behaviors, which are themselves negatively linked with intelligence. This points to the possibility of suppression in the relationship between intelligence and nontraditional attitudes. Method We analyzed a …				Not selected
Amadori, A; Sherwood, SH; Russell, ST; Brighi, A	Risks and Protective Factors Associated to Homophobic Cyberbullying Among Youth	2025	AGGRESSIVE BEHAVIOR	10.1002/ab.70034	http://dx.doi.org/10.1002/ab.70034	Free University of Bozen-Bolzano; University of Texas System; University of Texas Austin	AGGRESSIVE BEHAVIOR	English	Article	Green Submitted, hybrid	WOS	SOCIAL-DOMINANCE ORIENTATION; SEXUAL ORIENTATION; BEHAVIOR; AGGRESSION; NORMS; PERPETRATION; ADOLESCENTS; PREJUDICE; ATTITUDES; IDENTITY	Homophobic cyberbullying and other forms of anti-LGBTQ+ bias among adolescents are an emerging and concerning form of online bias-based aggression. However, little research has explored its prevalence and correlates. This study aims to address this gap by investigating homophobic cyberbullying through the theoretical lens of a socioecological stigma framework. Specifically, it examines the associ…				Not selected
Ubach, SLI	Psychometric Properties of the Social Dominance Orientation Scale in Chilean Adolescents	2025	REVISTA IBEROAMERICANA DE DIAGNOSTICO Y EVALUACION-E AVALIACAO PSICOLOGICA	10.21865/RIDEP75.1.04	http://dx.doi.org/10.21865/RIDEP75.1.04		REVISTA IBEROAMERICANA DE DIAGNOSTICO Y EVALUACION-E AVALIACAO PSICOLOGICA	Spanish	Article	Bronze	WOS	SYSTEM JUSTIFICATION; PREJUDICE; ATTITUDES; IDENTITY; GENDER; EQUALITY; LEGITIMATION; VALIDATION; OPPOSITION; HIERARCHY	This study assessed the dimensionality and psychometric properties of the Social Dominance Orientation Scale (SDO), which measures individuals' endorsement of anti-egalitarian values, and support and perpetuate hierarchical group-based systems of inequality. The sample included of 1,280 Chilean students from 7th and 8th grade of basic education and from 1st to 4th grade of secondary education. Th…				Not selected
Davies, GA; Edney, K; Wang, B	Modelling Chinese Youth Support for Military Intervention in the Diaoyu/Senkaku Islands: Beyond Nationalism and Militarism	2023	JOURNAL OF CONFLICT RESOLUTION	10.1177/00220027221143971	http://dx.doi.org/10.1177/00220027221143971	University of York - UK; University of Leeds; University of International Business & Economics; University of York - UK	JOURNAL OF CONFLICT RESOLUTION	English	Article	hybrid	WOS	SOCIAL-DOMINANCE ORIENTATION; RIGHT-WING AUTHORITARIANISM; FOREIGN-POLICY; PUBLIC SUPPORT; WAR; ATTITUDES; PERSONALITY; AMERICAN; MECHANISMS; ATTACHMENT	Research on public opinion and foreign policy in China has focused on nationalism as the driver behind public support for the use of force. However, nationalism is just one of many potentially significant factors that can increase support for military deployments. In this article we build a mediation model to test the relative effects of psychological predispositions, foreign policy attitudes, pe…				Not selected
Prosek, T; Poslon, XD; Lásticová, B	Validation of the Slovak Version of Tolerance Scale on a Sample of Young Adults and Adolescents	2025	STUDIA PSYCHOLOGICA	10.31577/sp.2025.03.925	http://dx.doi.org/10.31577/sp.2025.03.925	Slovak Academy of Sciences; Institute for Research in Social Communication, SAS	STUDIA PSYCHOLOGICA	English	Article	gold	WOS	SOCIAL-DOMINANCE ORIENTATION; ATTITUDES; PREJUDICE; DISCRIMINATION; MAJORITY; CONTACT; THREAT	As societies become more diverse, tolerance plays a crucial role in fostering peaceful coexistence, particu-larly in the context of global migration, where immigrants and refugees often face prejudice and discrimi-nation. This study builds on Hjerm et al.'s (2020) conceptualization of tolerance, which emphasizes a value orientation towards difference, and its distinct nature from prejudice. The p…				Not selected
Miklikowska, M	Development of anti-immigrant attitudes in adolescence: The role of parents, peers, intergroup friendships, and empathy	2017	BRITISH JOURNAL OF PSYCHOLOGY	10.1111/bjop.12236	http://dx.doi.org/10.1111/bjop.12236	Orebro University	BRITISH JOURNAL OF PSYCHOLOGY	English	Article	Green Submitted, hybrid	WOS	RACIAL SOCIALIZATION PRACTICES; CONTACT REDUCE PREJUDICE; INDIVIDUAL-DIFFERENCES; TRANSMISSION; FEELINGS; SUPPORT; CHILD; AUTHORITARIANISM; METAANALYSIS; TOLERANCE	Ethnic and racial intergroup attitudes are assumed to develop due to the influence of socialization contexts. However, there is still little longitudinal evidence supporting this claim. We also know little about the relative importance of socialization contexts, the possible interplay between them as well as about the conditions and mechanisms that might underlie socialization effects. This longi…				Not selected
Hamer, K; McFarland, S	The role of early intergroup experiences for identification with all humanity in adulthood	2023	FRONTIERS IN PSYCHOLOGY	10.3389/fpsyg.2023.1042602	http://dx.doi.org/10.3389/fpsyg.2023.1042602	Polish Academy of Sciences; Institute of Psychology of the Polish Academy of Sciences; Western Kentucky University	FRONTIERS IN PSYCHOLOGY	English	Article	Green Submitted, gold	WOS	METAANALYTIC TEST; SOCIAL-DOMINANCE; CONTACT; ATTITUDES; PREJUDICE; CHILDREN; INGROUP; SUPPORT; BIAS; AUTHORITARIANISM	Identification with all humanity (IWAH), defined as a bond with and concern for people all over the world, predicts concern for global problems, commitment to human rights, and prosocial activities. However, it is still unknown how such a broad social identification develops and if early experiences play any role. Two studies explored the role of diverse childhood and adolescence intergroup exper…				Not selected
Cueto, RM; Ayma, LS; Llanco, CA; Acedo, F; Loli, C	Coexistence and Social Exclusion of Venezuelan Migrants in Lima, Perú: A Psychosocial Approach	2024	PSYCHOLOGY IN RUSSIA-STATE OF THE ART	10.11621/pir.2024.0405	http://dx.doi.org/10.11621/pir.2024.0405	Pontificia Universidad Catolica del Peru	PSYCHOLOGY IN RUSSIA-STATE OF THE ART	English	Article	Green Submitted, gold	WOS	DOMINANCE ORIENTATION; STEREOTYPE CONTENT; WING AUTHORITARIANISM; COMPETENCE; IDEOLOGY; DIMENSIONS; PSYCHOLOGY; PREJUDICE; ATTITUDES; EMOTIONS	Background. An understanding of the dynamics of intergroup relations, particularly in relation to migrant populations, is of critical importance in a variety of societal contexts. This study examines the relationship between conservatism (Social Dominance Orientation, SDO), intergroup dynamics (stereotypes and intergroup emotions), and social distance (openness to coexistence and tendencies towar…				Not selected
Bobba, B; Crocetti, E	The toll of prejudice: The longitudinal interplay between ethnic prejudice and well-being in adolescence	2025	EUROPEAN JOURNAL OF PERSONALITY	10.1177/08902070241289965	http://dx.doi.org/10.1177/08902070241289965	University of Bologna	EUROPEAN JOURNAL OF PERSONALITY	English	Article	Green Submitted, Bronze	WOS	SF-36 HEALTH SURVEY; MENTAL-HEALTH; ATTITUDES; DISCRIMINATION; THREAT; AUTHORITARIANISM; CONSERVATIVES; PREDICTORS; IMMIGRANTS; XENOPHOBIA	Ethnic prejudice has negative effects on the well-being of ethnic minorities. However, less is known about the consequences of holding negative attitudes toward diversity for ethnic majority youth in current multicultural societies. Across two studies, the current research examined the medium-term (Study I) and day-to-day (Study II) reciprocal associations between affective and cognitive prejudic…				Not selected
Berrocal, MDG; Vallejo-Medina, P; Moyano, N; Sierra, JC	Sexual Double Standard: A Psychometric Study From a Macropsychological Perspective Among the Spanish Heterosexual Population	2019	FRONTIERS IN PSYCHOLOGY	10.3389/fpsyg.2019.01869	http://dx.doi.org/10.3389/fpsyg.2019.01869	University of Granada; University of Zaragoza	FRONTIERS IN PSYCHOLOGY	English	Article	Green Submitted, gold	WOS	SOCIAL-DOMINANCE ORIENTATION; GENDER-DIFFERENCES; COLLECTIVE ACTION; MODEL; STUDENTS; SEXISM; NORMS; WOMEN; SATISFACTION; ADAPTATION	In the context of heterosexual relationships, the sexual double standard (SDS) leads to a more negative assessment of women than men when they exhibit the same sexual behavior. This work assumes that in Western democratic societies, the individual attitude toward SDS takes different forms due to the processes of conviction regarding the social norm that exists on this matter. Therefore, the indiv…				Not selected
Sobkin, VS; Kalashnikova, EA	Relationships with Parents of Teenagers from Full/Incomplete Families and Status among Classmates	2023	SOCIAL PSYCHOLOGY AND SOCIETY	10.17759/sps.2023140104	http://dx.doi.org/10.17759/sps.2023140104	Psychological Institute, Russian Academy of Education	SOCIAL PSYCHOLOGY AND SOCIETY	English	Article	gold	WOS		Objective. Identification of meaningful features of the ratio of adolescents' self-esteem of status among classmates and stylistic aspects of interactions with parents among students from full and incomplete families.Background. Family and school are the most important institutions of a teenager's socialization. In the course of the social relationships developing here, value orientations are for…				Not selected
von Andrian-Werburg, MTP; Siegers, P; Breuer, J	A Re-evaluation of Online Pornography Use in Germany: A Combination of Web Tracking and Survey Data Analysis	2023	ARCHIVES OF SEXUAL BEHAVIOR	10.1007/s10508-023-02666-8	http://dx.doi.org/10.1007/s10508-023-02666-8	University of Wurzburg	ARCHIVES OF SEXUAL BEHAVIOR	English	Article	Green Submitted, hybrid	WOS	RELIGIOSITY; MORALITY	Several researchers have questioned the reliability of pornography research's findings. Following a recent call to use more reliable data sources, we conducted two analyses to investigate patterns and predictors of online pornography use (OPU). Our analyses were based on data from a large-scale German online web tracking panel (N = 3018) gathered from June 2018 to June 2019. The study we present …				Not selected
Knupfer, H; Kaskeleviciute, R; Matthes, J	Silent Sympathy: News Attention, Subtle Support for Far-Right Extremism, and Negative Attitudes Toward Muslims	2025	TERRORISM AND POLITICAL VIOLENCE	10.1080/09546553.2023.2282464	http://dx.doi.org/10.1080/09546553.2023.2282464	University of Vienna; University of Vienna	TERRORISM AND POLITICAL VIOLENCE	English	Article	hybrid	WOS	HOSTILE MEDIA PERCEPTIONS; TERRORISM; COVERAGE; THREAT; AUTHORITARIANISM; PREJUDICE; CONSEQUENCES; VIOLENCE; ISLAMOPHOBIA; IMMIGRATION	Right-wing terrorist (RWT) incidents targeting Muslims have become more frequent and news reporting about these incidents can trigger a variety of cognitions and behaviors in audiences. While some studies report more tolerance and openness in response to RWT, hate crimes against minorities can increase in their aftermath. To date, we know little about the associations between following news repor…				Not selected
Suberry, A; Bodner, E	Psychological Well-Being and Self-Aging Attitudes Moderate the Association between Subjective Age and Age Discrimination in the Workplace	2024	BEHAVIORAL SCIENCES	10.3390/bs14090742	http://dx.doi.org/10.3390/bs14090742	Bar Ilan University; Bar Ilan University	BEHAVIORAL SCIENCES	English	Article	Green Submitted, gold	WOS	PERCEIVED DISCRIMINATION; MENTAL-HEALTH; JOB-SATISFACTION; OLDER WORKERS; SHORT-FORM; LIFE; VALIDATION; METAANALYSIS; AUTHORITARIANISM; EXPLORATIONS	Views of aging include peoples' assessment of their own aging process and their subjective age. Positive views of aging relate to a improved psychological well-being which predicts better physical and mental health. While these relationships were substantially studied, the moderating roles of self-aging attitudes and psychological well-being in the subjective age-age discrimination connection hav…				Not selected
Holler, S; Cramer, H; Liebscher, D; Jeitler, M; Schumann, D; Murthy, V; Michalsen, A; Kessler, CS	Differences Between Omnivores and Vegetarians in Personality Profiles, Values, and Empathy: A Systematic Review	2021	FRONTIERS IN PSYCHOLOGY	10.3389/fpsyg.2021.579700	http://dx.doi.org/10.3389/fpsyg.2021.579700	Free University of Berlin; Humboldt University of Berlin; Charite Universitatsmedizin Berlin; Free University of Berlin; Humboldt University of Berlin; Kliniken Essen-Mitte; University of Duisburg Essen; University of Technology Sydney; Southern Cross University	FRONTIERS IN PSYCHOLOGY	English	Review	Green Submitted, gold	WOS	SOCIAL-DOMINANCE ORIENTATION; CONSCIENTIOUS OMNIVORES; HEALTH; MEAT; MOTIVATION; ATTITUDES; IDENTITY; BELIEFS; CHOICE; YOUNG	Numerous medical studies have documented vegetarian diets as having various health benefits. Studies have also compared vegetarians with other dietary groups from a socio-psychological perspective. The objective of this review is to investigate the differences between vegetarians and omnivores in terms of their personality profiles, values, and empathy skills. A search was conducted across three …				Not selected
Willoughby, EA; Giannelis, A; Ludeke, S; Klemmensen, R; Norgaard, AS; Iacono, WG; Lee, JJ; McGue, M	Parent Contributions to the Development of Political Attitudes in Adoptive and Biological Families	2021	PSYCHOLOGICAL SCIENCE	10.1177/09567976211021844	http://dx.doi.org/10.1177/09567976211021844	University of Minnesota System; University of Minnesota Twin Cities; University of Southern Denmark; University of Southern Denmark	PSYCHOLOGICAL SCIENCE	English	Article	Green Submitted	WOS	ENVIRONMENTAL-INFLUENCES; COGNITIVE-ABILITY; TRANSMISSION; BEHAVIOR; AUTHORITARIANISM; HERITABILITY; BELIEFS; YOUTH; TWINS	Where do our political attitudes originate? Although early research attributed the formation of such beliefs to parent and peer socialization, genetically sensitive designs later clarified the substantial role of genes in the development of sociopolitical attitudes. However, it has remained unclear whether parental influence on offspring attitudes persists beyond adolescence. In a unique sample o…				Not selected
Wu, MS; Cohen, AB	Justice Concerns After School Attacks: Belief in a Just World and Support for Perpetrator Punishment Among Chinese Adults and Adolescents	2017	SOCIAL JUSTICE RESEARCH	10.1007/s11211-017-0286-1	http://dx.doi.org/10.1007/s11211-017-0286-1	Xiamen University; Chinese Academy of Sciences; Institute of Psychology, CAS; Arizona State University; Arizona State University-Tempe	SOCIAL JUSTICE RESEARCH	English	Article	Green Submitted	WOS	LOOKING; AUTHORITARIANISM; INDIVIDUALISM; PERCEPTIONS; RELIGION; CULTURE; SOCIETY	School attacks against children seriously threaten the belief that the world is a just place, in which good people get rewarded and bad people get punished. However, to what extent and in which way belief in a just world (BJW) plays a role in reaction to school attacks have not been investigated, especially in the Chinese context, in which people are traditionally expected to prize harmony over j…				Not selected
Pirchio, S; Passiatore, Y; Panno, A; Maricchiolo, F; Carrus, G	A Chip Off the Old Block: Parents' Subtle Ethnic Prejudice Predicts Children's Implicit Prejudice	2018	FRONTIERS IN PSYCHOLOGY	10.3389/fpsyg.2018.00110	http://dx.doi.org/10.3389/fpsyg.2018.00110	Sapienza University Rome; Roma Tre University	FRONTIERS IN PSYCHOLOGY	English	Article	Green Submitted, gold	WOS	DEVELOPMENTAL INTERGROUP THEORY; RACIAL-ATTITUDES; INTERGENERATIONAL TRANSMISSION; NATIONAL PREJUDICE; ASSOCIATION TEST; METAANALYSIS; EXPLICIT; AUTHORITARIANISM; ADOLESCENTS; DISTANCE	The increasing flow of immigrants in many European countries and the growing presence of children from immigrant families in schools makes it relevant to study the development of prejudice in children. Parents play an important role in shaping children's values and their attitudes toward members of other ethnic groups; an intergenerational transmission of prejudice has been found in a number of s…				Not selected
Petrovic, V	Who supports the New Left? Evidence from Croatia	2024	EAST EUROPEAN POLITICS	10.1080/21599165.2024.2381548	http://dx.doi.org/10.1080/21599165.2024.2381548	University of Zurich	EAST EUROPEAN POLITICS	English	Article	hybrid	WOS	RADICAL-LEFT; PARTY SYSTEMS; CLEAVAGES; AUTHORITARIANISM; DETERMINANTS; COMPETITION; PATTERNS; EUROPE	After decades of leftist quiescence in Croatia, new social movements have created viable political alternatives. This paper analyses the New Left's electoral support using 2021 survey data. The findings show greater support from younger, urban, and culturally liberal individuals, who do not favour increased state market intervention. While some New Left factions support neoliberal policies, this …				Not selected
Sparks, B; Zidenberg, AM; Olver, ME	One is the loneliest number: Involuntary celibacy (incel), mental health, and loneliness	2024	CURRENT PSYCHOLOGY	10.1007/s12144-023-04275-z	http://dx.doi.org/10.1007/s12144-023-04275-z	Kingston University; Western University (University of Western Ontario); University of Saskatchewan	CURRENT PSYCHOLOGY	English	Article	Green Submitted, hybrid	WOS	SOCIAL-DOMINANCE ORIENTATION; HOSPITAL ANXIETY; DEPRESSION; VALIDATION; REJECTION; SCALE; SEX; INDIVIDUALS; SUPPORT; BUFFERS	Incels-a ragtag collection of young males who have rallied around their shared experience of romantic rejection-have slowly emerged as an online group of interest to researchers, no doubt as a result of several high-profile attacks. Much of this work has centered around incels' dating experiences, sexual attitudes, and online forums. However, it is possible that their moniker, short for involunta…				Not selected
Huang, F; Shi, KK; Zhou, MJ; Stathi, S; Vezzali, L	Can interethnic contact between majority (Han) and minority (Uyghur) people in China influence sense of Chinese national Community? The role of positive and negative direct, extended and vicarious intergroup contact	2020	INTERNATIONAL JOURNAL OF INTERCULTURAL RELATIONS	10.1016/j.ijintrel.2020.05.008	http://dx.doi.org/10.1016/j.ijintrel.2020.05.008	Central China Normal University; Kashi University; Chinese Academy of Sciences; Institute of Psychology, CAS; University of Greenwich; Universita di Modena e Reggio Emilia	INTERNATIONAL JOURNAL OF INTERCULTURAL RELATIONS	English	Article	Green Submitted, Bronze	WOS	COMMON INGROUP IDENTITY; OUTGROUP ATTITUDES; COLLECTIVE ACTION; SOCIAL-ATTITUDES; PREJUDICE; THREAT; STRATEGIES; FORMS; YOUTH; AUTHORITARIANISM	Objectives: In multiethnic countries, enhancing the sense of community and preventing ethnic segregation represents a major challenge. In this study we aimed to test the effects of different forms of intergroup contact in fostering sense of community among majority and minority ethnic groups in China, by focusing on the sense of the community at the national level. Methods: Participants were Han …				Not selected
Bedregal, P.; Lermanda, V.; Sierra, R.; Viviani-G, P.	Risk factors associated with higher scores in internalizing and externalizing behaviors in Chilean preschoolers	2023	Infant Mental Health Journal	10.1002/imhj.22082	https://www.scopus.com/inward/record.uri?eid=2-s2.0-85168622054&doi=10.1002%2Fimhj.22082&partnerID=40&md5=7971a8108d2f2743beb7bdbef7cb9dcf	Department of Public Health, Pontificia Universidad Católica de Chile, Santiago, RM, Chile; Department of Psychiatry, Pontificia Universidad Católica de Chile, Santiago, RM, Chile; School of Population and Public Health, The University of British Columbia, Vancouver, BC, Canada	John Wiley and Sons Inc	English	Article	All Open Access; Hybrid Gold Open Access	Scopus	age distribution; alcohol consumption; Article; behavior assessment; behavior disorder; Biopsychosocial Development Support Program; child; Child Behavior Checklist; child parent relation; Chilean; chronic disease; controlled study; effect size; externalizing disorder; family study; female; human; internalizing disorder; major clinical study; male; maternal exposure; medical history; preschool ch…	Early detection of behavioral disorders in children is necessary for intervention. Available data show a high prevalence of child and adolescent psychiatric disorders in Chile (22.5%), but behavioral problems in younger children have not been evaluated. This work assesses behavioral disorders in preschoolers and their association with sociodemographic variables of the family and the child. The da…	Cuantitativo, datos secundarios.		Estilos de crianza.	Not selected
Kulakçı-Altıntaş, H.; Ayaz-Alkaya, S.	Parental Attitudes Perceived by Adolescents, and Their Tendency for Violence and Affecting Factors	2019	Journal of Interpersonal Violence	10.1177/0886260518807909	https://www.scopus.com/inward/record.uri?eid=2-s2.0-85057531629&doi=10.1177%2F0886260518807909&partnerID=40&md5=3ffff92087caa8401bfc6d8081a350e7	Zonguldak Bulent Ecevit University, Zonguldak, Zonguldak, Turkey; Gazi Üniversitesi, Ankara, Ankara, Turkey	SAGE Publications Inc. claims@sagepub.com	English	Article	All Open Access; Bronze Open Access	Scopus	adolescent; aged; article; birth order; child; child parent relation; controlled study; correlational study; domestic violence; father; female; high school student; human; human experiment; major clinical study; male; mother; parental attitude; questionnaire; sexual education; sibling; skill; adult; attitude to health; cross-sectional study; health status; psychology; student; Adolescent; Adult; …	Parental attitude is an important factor for adolescents to establish healthy–unhealthy relationships with their environment and to develop a tendency for violence. This study was performed to determine parental attitudes perceived by high school students and their tendency for violence and the affecting factors. This cross-sectional correlational study was conducted with 2,000 high school studen…	Cuantitativo - escalas		Crianza parental autoritaria aumenta la propension a la violencia en adolescentes	Not selected
Ersoy, E.	The role of perceived parental attitudes and self-esteem in predicting secondary school students' depression	2018	Cypriot Journal of Educational Sciences	10.18844/cjes.v13i3.1879	https://www.scopus.com/inward/record.uri?eid=2-s2.0-85060781373&doi=10.18844%2Fcjes.v13i3.1879&partnerID=40&md5=5aa8c7b18faef2bdf50dcc5020f2cbb9	Yıldız Teknik Üniversitesi, Istanbul, Turkey	SciencePark Science, Organization and Counseling	English	Article	All Open Access; Gold Open Access	Scopus		Aim is to determine the extent to which self-esteem and parental attitude perceptions of adolescents predict depression. This is a quantitative research design and the relational screening model was conducted throughout the study. 'Depression Scale', 'Parental Attitude Scale' and 'Self-Esteem Scale' were utilised in the study. The study was conducted on a total of 526 students of whom 276 were fe…	Cuantiativo - escalas		Depresión - autoritaria	Not selected

## Sheet: JBI evaluation score
Authors	Year	DOI	País - región	Tipo de estudio	Ítem 1	Ítem 2	Ítem 3	Ítem 4	Ítem 5	Ítem 6	Ítem 7	Ítem 8	JBI score	Quality rating	Sample age
Benjamin, S.; Koirikivi, P.; Salonen, V.; Gearon, L.; Kuusisto, A.	2024	10.1177/17461979221135845	Europe	Cross sectional studies	Yes	Yes	Yes	Yes	Yes	Yes	Yes	Yes	8/8=100%	High	16 and 19 years old
Pauwels, L.J.R.; Williamson, H.	2024	10.1007/s10610-022-09529-3	Belgium	Cross sectional studies	Yes	Yes	Yes	Yes	Yes	Yes	Yes	Yes	8/8=100%	High	M= 21.07 years old
Grindal, M.; Haltinner, K.	2023	10.3390/socsci12070369	North America	Cross sectional studies	Yes	Yes	Yes	Yes	Yes	Yes	Yes	Yes	8/8=100%	High	18 - 25 years old (average age 21.71)
Travaglino, G.A.; Friehs, M.-T.; Kotzur, P.F.; Abrams, D.	2023	10.1002/ejsp.2926	Italy	Cross sectional studies	Yes	Yes	Yes	Yes	Yes	No	Yes	Yes	7/8=88%	High	M = 16.70
Daldrop, C.; Buengeler, C.; Homan, A.C.	2023	10.3389/fpsyg.2023.1204547	North America	Cross sectional studies	Yes	Yes	Yes	Yes	Yes	Yes	Yes	Yes	8/8=100%	High	Young= 27.54
Etchezahar, E.; Barreiro, A.; Albalá Genol, M.Á.; Maldonado, A.F.	2022	10.3389/fpsyg.2022.997423	Spain	Cross sectional studies	Yes	Yes	Yes	Yes	No	Yes	Yes	Yes	7/8=88%	High	M = 19.88
Sprong, S.; Jetten, J.; Wang, Z.; Peters, K.; Mols, F.; Verkuyten, M.; Bastian, B.; Ariyanto, A.; Autin, F.; Ayub, N.; Badea, C.; Besta, T.; Butera, F.; Costa-Lopes, R.; Cui, L.; Fantini, C.; Finchilescu, G.; Gaertner, L.; Gollwitzer, M.; Gómez, Á.; González Gutierrez, R.; Hong, Y.-Y.; Jensen, D.H.; Jasinskaja-Lahti, I.; Karasawa, M.; Kessler, T.; Klein, O.; Lima, M.; Megevand, L.; Morton, T.; Pa…	2019	10.1177/0956797619875472	Europe, North America, South America, Asia, Oceania y Africa	Cross sectional studies	Yes	Yes	Yes	Yes	Yes	Yes	Yes	Yes	8/8=100%	High	M= 22.53
Derado, A.; Dergić, V.; Medugorac, V.	2016	10.5613/rzs.46.2.2	Croatia	Cross sectional studies	Yes	Yes	Yes	No	No	Yes	Yes	Yes	6/8= 75%	High	16 - 25 years old
Derado, A.; Dergić, V.; Medugorac, V.	2016	10.5613/rzs.46.2.3	Croatia	Qualitative research	Yes	Yes							8/10= 80%	High
Ilmarinen, VJ; Sortheix, FM; Lönnqvist, JE	2021	10.1016/j.jenvp.2020.101540	Europe - multinational	Cross sectional studies	No	Yes	No	No	Yes	Yes	Yes	Yes	5/8=63%	Moderate	Youths
Jylhä, KM; Rydgren, J; Strimling, P	2022	10.1080/01419870.2022.2061866	Sweden	Cross sectional studies	No	Yes	Yes	Yes	No	Yes	Yes	Yes	6/8= 75%	High	Youths
Weber, L.M.; Bauer, L.; Führer, A.	2025	10.1186/s12909-025-07683-w	Germany	Cross sectional studies	Yes	Yes	Yes	Yes	Yes	Yes	Yes	Yes	8/8=100%	High	M= 24
Daldrop, C; Homan, AC; Buengeler, C	2025	10.1016/j.leaqua.2025.101878	United States	Cross sectional studies	Yes	Yes	Yes	Yes	Yes	Yes	Yes	Yes	8/8=100%	High	Young leaders
Rollero, C.; Bergagna, E.; Tartaglia, S.	2021	10.1177/0886260519888525	Italy	Cross sectional studies	Yes	Yes	Yes	Yes	Yes	No	Yes	Yes	7/8=88%	High	M= 23.09 years old
Saroglou, V.; Clobert, M.; Cohen, A.B.; Johnson, K.A.; Ladd, K.L.; Brandt, P.-Y.; Murken, S.; Muñoz-García, A.; Adamovová, L.; Blogowska, J.; Çukur, C.S.; Hwang, K.-K.; Miglietta, A.; Motti, F.; Roussiau, N.; Valladares, J.T.	2022	10.1037/rel0000339	Europe, Asia, Middle East y Latin America	Cross sectional studies	Yes	Yes	Yes	Yes	Yes	Unclear	Yes	Yes	7/8=88%	High	M= 21.82
Hannover, B.; Gubernath, J.; Schultze, M.; Zander, L.	2018	10.3389/fpsyg.2018.02399	Germany	Cross sectional studies	Yes	Yes	Yes	Yes	Yes	Yes	Yes	Yes	8/8=100%	High	M= 21.31
Parent, M.C.; Silva, K.	2018	10.1037/cou0000270	United States	Cross sectional studies	Yes	Yes	Yes	Yes	Yes	Yes	Yes	Yes	8/8=100%	High	M= 20.10
Taufik, A.A. & Farnanda	2019	10.18510/hssr.2018.631	Indonesia	Cross sectional studies	Yes	Yes	Yes	Yes	Unclear	No	Yes	Yes	6/8= 75%	High	Not explicit
Konopka, K; Prusik, M; Szulawski, M	2020	10.1007/s11199-019-01071-7	Poland	Cross sectional studies	Yes	Yes	Yes	Yes	Yes	Yes	Yes	Yes	8/8=100%	High	M= 24.80 / M= =22.50 / M= 29.35
Off, G; Charron, N; Alexander, A	2022	10.3389/fpos.2022.909811	Europe - multinational	Cross sectional studies	Yes	Yes	Yes	Yes	Unclear	Yes	Yes	Yes	7/8=88%	High	18-29 (Youths)
Zhang, JW; Mollandsoy, AB; Nornes, C; Erevik, EK; Pallesen, S	2025	10.1111/sjop.13062	United Kingdom	Cross sectional studies	Yes	Yes	Yes	Yes	Yes	Yes	Yes	Yes	8/8=100%	High	M= 26.2
Karasavva, V.; Stewart, J.; Reynolds, J.; Forth, A.	2025	10.1177/08862605241280973	Canada	Cross sectional studies	Yes	Yes	Yes	Yes	Yes	Yes	Yes	Yes	8/8=100%	High	M= 20.07 / M= 21.13
Cinquegrana, V; Marini, M; Galdi, S	2022	10.3389/fpsyg.2022.922814	Italy	Cross sectional studies	Yes	Yes	Yes	Yes	Yes	Yes	Yes	Yes	8/8=100%	High	M= 24
González-Fuentes, JA; Moreno-Manso, JM; Guerrero-Molina, M	2024	10.5093/cc2024a11	Spain	Cross sectional studies	Yes	Yes	Yes	Yes	Yes	Unclear	Yes	Yes	7/8=88%	High	M= 20.07
Danilova, Y.; Danilova, M.; Troshikhina, E.	2023	10.34883/PI.2023.14.2.007	Russia	Cross sectional studies	Yes	Yes	Yes	Yes	No	No	Unclear	Yes	6/8= 75%	High	adolescents aged 15-16 years old
Carlo, G.; White, R.M.B.; Streit, C.; Knight, G.P.; Zeiders, K.H.	2018	10.1111/cdev.12761	United States	Cross sectional studies	Yes	Yes	Yes	Yes	Yes	Yes	Yes	Yes	8/8=100%	High	M= 10.4 (5th grade- 12th grade)
Epstein, R; Bock, SD; Drew, MJ; Scandalis, Z	2023	10.1007/s11031-022-09989-4	United States	Cross sectional studies	Yes	Yes	Yes	No	Yes	No	Unclear	Yes	5/8= 63%	Moderate	M=27.6
Bobba, B; Branje, S; Crocetti, E	2024	10.1111/cdev.14087	Italy	Cross sectional studies	Yes	Yes	Yes	Yes	Yes	Yes	Yes	Yes	8/8=100%	High	M= 15.61
Agudelo Hernández, F.; Vélez-Botero, H.; Guapacha-Montoya, M.	2025	10.1007/s10459-024-10377-5	Colombia	Cross sectional studies	Yes	Yes	Unclear	Yes	Yes	Unclear	Yes	Yes	6/8= 75%	High	Young people, age not specified
Pirzada, S.; Valadez, E.A.	2025	10.1002/dev.70023	United States	Cross sectional studies	Yes	Yes	Yes	Yes	Yes	Yes	Yes	Yes	8/8=100%	High	M= 15.4
Pinquart, M.; Lauk, J.	2025	10.1111/dar.13961	United States, Brazil, Spain	SYSTEMATIC REVIEWS AND RESEARCH SYNTHESES	Yes	Yes	Yes	Yes	Yes	Yes	Yes	Yes	11/11= 100%	High	M= 15.08
Slone, M.; Shoshani, A.	2017	10.3389/fpsyg.2017.01397	Israel	Cross sectional studies	Yes	Yes	Yes	Yes	Yes	Yes	Yes	Yes	8/8=100%	High	M= 12.94
Prati, G.; Tzankova, I.; Albanesi, C.; Cicognani, E.	2022	10.3390/su142315716	Italy	Cross sectional studies	Yes	Yes	Yes	Yes	Yes	Unclear	Yes	Yes	7/8=88%	High	M= 19.18
Chiru, M.; Enyedi, Z.	2022	10.1177/13691481211018311	América Latina y Europe	Cross sectional studies	Yes	No	Yes	Yes	Yes	Yes	Yes	Yes	7/8=88%	High	M= 18–34 years old
Russo, S.; Roccato, M.; Merlone, U.	2020	10.1017/SJP.2020.7	Italy	Cross sectional studies	Yes	Yes	Yes	Yes	Yes	Yes	Yes	Yes	8/8=100%	High	M=29.70
Abbott, P; Teti, A; Sapsford, R	2020	10.1080/13629395.2018.1482124	Middle East and North Africa	Cross sectional studies	Yes	Yes	Unclear	Yes	Yes	Unclear	Yes	Yes	6/8= 75%	High	18-34
Shamionov, RM; Bocharova, EE; Nevskiy, EV; Suzdaltcev, NV; Akayomova, UA	2023	10.17759/exppsy.2023160207	Russia	Cross sectional studies	Yes	Yes	Yes	Yes	Yes	Yes	Yes	Yes	8/8=100%	High	M= 21.8
Voces, C; Caínzos, M	2022	10.17502/mrcs.v10i2.549	Spain	Cross sectional studies	Yes	Yes	Unclear	Yes	Yes	Yes	Yes	Yes	7/8=88%	High	Age categories
Méndez, I; Ruiz-Esteban, C; López-García, JJ	2017	10.3389/fpsyg.2017.00441	Spain	Cross sectional studies	Yes	Yes	Yes	Yes	Yes	Yes	Yes	Yes	8/8=100%	High	M=14.41
Majtényi, B.; Ryder, A.	2025	10.1017/S106279872500016X	Hungary	TEXTUAL EVIDENCE: NARRATIVE	Yes	Yes	Yes	Yes	Yes	Yes			6/6= 100%	High	University students
Stefanel, A.	2025	10.17645/mac.10617	Romania	Cross sectional studies	Yes	Yes	Yes	Yes	Yes	Unclear	Yes	Yes	7/8=88%	High	18-35 years old
López-Hornickel, N.; Carrasco, D.; Lay, S.; Treviño, E.	2024	10.1186/s40536-024-00235-6	Chile, Colombia, Dominican Republic , México, Peru	Cross sectional studies	Yes	Yes	Yes	Yes	Yes	Yes	Yes	Yes	8/8=100%	High	8th grade (13-14 years old)
Krämer, M.	2020	10.1017/S0001972019001062	Namibia	Qualitative research	Yes	Yes	Yes	Yes	Yes	Yes	Yes	Yes	10/10=100%	High	youths
Schäfer, A	2022	10.1017/S0007123421000363	Multinational	TEXTUAL EVIDENCE: NARRATIVE	Yes	No	Yes	Yes	Yes	No			4/6=67%	Moderate
